# Supplementary material for: Combining biophysical parameters, spectral indices and multivariate hyperspectral models for estimating yield and water productivity of spring wheat across different agronomic practices
Source: PLoS One. 2019 Mar 6;14(3):e0212294. doi: 10.1371/journal.pone.0212294 (PMC6402754; doi:10.1371/journal.pone.0212294)
Supplement: S1 Table — (XLSX) [file pone.0212294.s001.xlsx]

## Sheet: Sheet1
Spectral Data
	D1	D2	D3	D4	D5		1.00 ET	0.75 ET	0.50 ET
350	0.102729	0.116792	0.11026	0.113417	0.132698	350	0.110163	0.108	0.127374
351	0.0991669	0.112898	0.108016	0.109557	0.128827	351	0.106498	0.104232	0.124349
352	0.0962792	0.109669	0.104273	0.10577	0.125605	352	0.103639	0.101593	0.119727
353	0.0968729	0.109198	0.102346	0.104831	0.124691	353	0.103438	0.102337	0.116988
354	0.097775	0.110492	0.103445	0.105725	0.125215	354	0.102524	0.104048	0.119019
355	0.0939515	0.107754	0.101011	0.102938	0.121723	355	0.09932	0.10067	0.116437
356	0.0902967	0.104556	0.0973609	0.0996137	0.117921	356	0.0964442	0.0969753	0.11243
357	0.0921948	0.10547	0.0965153	0.0998954	0.118418	357	0.0966094	0.0987154	0.112172
358	0.0920491	0.104698	0.096149	0.0984112	0.11767	358	0.0960801	0.0991136	0.110193
359	0.0901652	0.102687	0.0946278	0.0961347	0.116057	359	0.0944547	0.0969803	0.108368
360	0.0879807	0.100684	0.0926213	0.0941457	0.114463	360	0.0925885	0.0940311	0.107318
361	0.0875073	0.100264	0.0926335	0.0932039	0.113876	361	0.0922219	0.09406	0.106209
362	0.0860452	0.098807	0.0913858	0.0916065	0.111358	362	0.0900756	0.0923589	0.105087
363	0.0844487	0.0974963	0.0900151	0.0904231	0.109136	363	0.0881832	0.0908981	0.10383
364	0.0836264	0.0972432	0.0895269	0.0902511	0.108757	364	0.0880274	0.0912658	0.10235
365	0.0831073	0.0966865	0.088394	0.0892033	0.107705	365	0.0872973	0.0910604	0.1007
366	0.082032	0.0948338	0.086595	0.0876636	0.106344	366	0.0858662	0.0894816	0.0991332
367	0.0804474	0.0926676	0.0846354	0.0861264	0.104823	367	0.0840492	0.0872042	0.0979666
368	0.0790173	0.0919891	0.0832759	0.0850664	0.103306	368	0.0824316	0.0857252	0.0974359
369	0.0795277	0.0921095	0.0830608	0.0849413	0.102736	369	0.0819517	0.0865318	0.0969417
370	0.0789282	0.0911982	0.0823387	0.0840482	0.101701	370	0.0811936	0.0860332	0.0957017
371	0.0765658	0.0891306	0.0807755	0.0820467	0.0998965	371	0.0796782	0.0834506	0.0939202
372	0.0764998	0.0888193	0.0806027	0.0811967	0.0992547	372	0.0789161	0.0835377	0.0933702
373	0.0759386	0.0881383	0.0795528	0.0803041	0.0984363	373	0.0777546	0.0829939	0.0926736
374	0.0751034	0.0872792	0.0782849	0.0794273	0.0974635	374	0.0766279	0.0819258	0.0919812
375	0.074697	0.0867972	0.0778589	0.0787595	0.096606	375	0.0761139	0.0811765	0.0915408
376	0.0732894	0.0854925	0.0767143	0.0773617	0.0951573	376	0.0749683	0.0799828	0.089858
377	0.0729809	0.0851119	0.0764433	0.0768771	0.0947077	377	0.074459	0.0798323	0.0893811
378	0.0736711	0.0856708	0.0769493	0.0773134	0.0952729	378	0.074713	0.0804299	0.0901835
379	0.0730204	0.0852628	0.0762776	0.0769937	0.0952074	379	0.0746059	0.0796592	0.0897921
380	0.0722545	0.0845501	0.0756062	0.0762685	0.0945648	380	0.0736248	0.0789718	0.0893498
381	0.0719804	0.0842699	0.0754911	0.075871	0.0938802	381	0.0730959	0.0788583	0.0889415
382	0.0723045	0.0846992	0.0759524	0.0761368	0.0936949	382	0.0738008	0.0792787	0.0885932
383	0.0722852	0.0847349	0.075866	0.0760292	0.0940639	383	0.0737546	0.0792879	0.0887451
384	0.0721342	0.0845281	0.0756113	0.0757106	0.0939545	384	0.073451	0.0791156	0.0885966
385	0.0720025	0.0843685	0.0755198	0.0754387	0.0935224	385	0.0732189	0.0791316	0.0881607
386	0.0720002	0.0846063	0.0757484	0.0755472	0.093602	386	0.0732704	0.0796711	0.087961
387	0.0720806	0.0847747	0.0758074	0.0756636	0.0939614	387	0.0737949	0.0797069	0.0878708
388	0.0720141	0.0848143	0.0757252	0.0756887	0.0940149	388	0.0738483	0.079442	0.0880641
389	0.0718486	0.0848004	0.0756868	0.0756815	0.093688	389	0.0732669	0.0792697	0.0884866
390	0.0721934	0.0850692	0.0759491	0.0761431	0.094069	390	0.0738983	0.0795768	0.0885791
391	0.0723245	0.0851177	0.0763485	0.0761775	0.0943361	391	0.0741328	0.079894	0.0885557
392	0.0721807	0.0850497	0.0765908	0.0760725	0.0943827	392	0.0739838	0.0800911	0.088491
393	0.0720589	0.0851512	0.0764488	0.0764389	0.0944046	393	0.074043	0.0801885	0.0884699
394	0.0725562	0.0852409	0.0767959	0.0768793	0.0948135	394	0.0744105	0.0806111	0.08875
395	0.0730657	0.0856844	0.0773742	0.0774009	0.0954945	395	0.074883	0.0811659	0.0893629
396	0.0733082	0.0864293	0.0779057	0.077924	0.0961947	396	0.075361	0.081605	0.0900911
397	0.0736506	0.0867865	0.0782157	0.0782011	0.0966246	397	0.0758853	0.081754	0.0904478
398	0.073902	0.0869184	0.0785634	0.078703	0.0971043	398	0.0762055	0.0821743	0.0907349
399	0.0741641	0.0872356	0.0790674	0.0794242	0.0977343	399	0.07664	0.0828551	0.0910802
400	0.0745956	0.0879414	0.0797383	0.0801595	0.098479	400	0.0773877	0.0835566	0.0916039
401	0.0750437	0.0883095	0.0801551	0.0804983	0.0991149	401	0.0776436	0.0838841	0.0923452
402	0.075557	0.0886804	0.0807889	0.0810594	0.0998245	402	0.0780142	0.0843627	0.0931692
403	0.076063	0.0891353	0.0815223	0.0817815	0.100603	403	0.0785891	0.0849982	0.0938755
404	0.076496	0.0895603	0.0818179	0.0821533	0.101313	404	0.0790722	0.085443	0.094289
405	0.0770754	0.0903709	0.0826128	0.0829742	0.102436	405	0.0797032	0.0862454	0.0953326
406	0.0776985	0.091097	0.0834061	0.0838558	0.103484	406	0.080469	0.0869326	0.0963233
407	0.0783225	0.091541	0.0839345	0.0845361	0.104217	407	0.0812856	0.0873445	0.0969006
408	0.0792368	0.0926692	0.0849622	0.0855977	0.105561	408	0.0820784	0.0885298	0.0982077
409	0.0799586	0.0935465	0.0857408	0.0865279	0.106814	409	0.0827809	0.0893957	0.099376
410	0.0804113	0.0940242	0.0863117	0.0872083	0.107791	410	0.0833827	0.0898132	0.100252
411	0.0808033	0.0943683	0.0870325	0.0877461	0.108652	411	0.0839477	0.0901546	0.101059
412	0.0817146	0.0951468	0.0877625	0.0886595	0.109997	412	0.0848373	0.0911213	0.102009
413	0.0826831	0.0960212	0.0885468	0.0896848	0.111325	413	0.0857562	0.0921245	0.103076
414	0.0833967	0.0967331	0.0893733	0.0905973	0.112399	414	0.0865226	0.0928098	0.104167
415	0.0839657	0.0973344	0.0901521	0.0912721	0.113617	415	0.0872535	0.0933945	0.105157
416	0.0846764	0.0980662	0.090944	0.0920911	0.114774	416	0.0878327	0.0941855	0.106313
417	0.0854952	0.0988942	0.0917714	0.0930596	0.115875	417	0.0884431	0.0951072	0.107507
418	0.0862707	0.0997057	0.0926203	0.0939934	0.117	418	0.0892437	0.0959437	0.108566
419	0.0868734	0.100322	0.0932347	0.0945586	0.118092	419	0.0898486	0.0964093	0.10959
420	0.0876065	0.100997	0.0938985	0.0953144	0.119334	420	0.0904929	0.0971621	0.110636
421	0.0883866	0.101672	0.0945896	0.0961797	0.120493	421	0.091087	0.0980885	0.111617
422	0.0887775	0.101997	0.0950232	0.0964434	0.121012	422	0.09122	0.0983561	0.112375
423	0.0893226	0.10256	0.0955363	0.0970136	0.121839	423	0.0917546	0.0988267	0.113182
424	0.0899725	0.103165	0.0961185	0.0977376	0.122901	424	0.0923747	0.0995124	0.114049
425	0.0906158	0.103557	0.0966688	0.0983143	0.123891	425	0.0926787	0.100232	0.114917
426	0.0910478	0.103932	0.0970292	0.0986514	0.124512	426	0.0928455	0.10059	0.115668
427	0.0915401	0.104491	0.0974769	0.0991093	0.12529	427	0.0932363	0.100989	0.116519
428	0.0921126	0.105127	0.0980198	0.0996918	0.126207	428	0.0937761	0.101516	0.117403
429	0.092657	0.105526	0.0984691	0.10016	0.126914	429	0.0941142	0.102029	0.118093
430	0.0930509	0.105795	0.0988011	0.100464	0.127483	430	0.0942037	0.102412	0.118741
431	0.0933651	0.106014	0.0990345	0.10073	0.127983	431	0.0942765	0.102742	0.119258
432	0.0937158	0.10627	0.0992611	0.101056	0.128502	432	0.0945106	0.103096	0.119677
433	0.0942697	0.106792	0.0997113	0.101502	0.129193	433	0.0949227	0.103603	0.120355
434	0.0946468	0.107124	0.10002	0.101786	0.129714	434	0.0950959	0.103879	0.120999
435	0.0948819	0.10727	0.100192	0.10195	0.13011	435	0.095103	0.104068	0.121471
436	0.0951603	0.107406	0.100349	0.102159	0.130566	436	0.0951888	0.104431	0.121764
437	0.0954886	0.10768	0.100578	0.10237	0.131038	437	0.095248	0.104733	0.122311
438	0.0957745	0.107918	0.100752	0.102563	0.131425	438	0.0952896	0.104897	0.122873
439	0.096014	0.108043	0.10084	0.102721	0.131722	439	0.0953245	0.104983	0.123297
440	0.0962614	0.108197	0.10095	0.102825	0.132047	440	0.0953689	0.105189	0.12361
441	0.0966556	0.108521	0.101295	0.103117	0.132511	441	0.0955127	0.10557	0.124177
442	0.0970061	0.108834	0.101636	0.103421	0.132961	442	0.095634	0.105913	0.124768
443	0.0971642	0.108946	0.101733	0.103542	0.133247	443	0.0956263	0.106039	0.125114
444	0.0974829	0.109087	0.101797	0.103689	0.133554	444	0.0956894	0.106267	0.125409
445	0.0978206	0.109324	0.10199	0.10392	0.133916	445	0.0957795	0.106603	0.1258
446	0.0981476	0.109625	0.102278	0.104186	0.13431	446	0.0958521	0.106971	0.126304
447	0.0984739	0.109851	0.102478	0.104383	0.134667	447	0.0958805	0.107209	0.126822
448	0.098797	0.110106	0.102717	0.104628	0.135039	448	0.0960565	0.107537	0.127179
449	0.099097	0.110363	0.102965	0.104858	0.135397	449	0.0962077	0.107855	0.127545
450	0.0993495	0.110587	0.103179	0.105028	0.135711	450	0.0962025	0.108063	0.128047
451	0.0995654	0.110756	0.103276	0.105182	0.135978	451	0.0962073	0.108182	0.128465
452	0.0998013	0.110903	0.103381	0.10535	0.136257	452	0.0962174	0.108393	0.128804
453	0.100039	0.111041	0.103534	0.105519	0.136539	453	0.0962448	0.108674	0.129085
454	0.100291	0.111185	0.103714	0.105665	0.136785	454	0.0963039	0.108903	0.129377
455	0.100485	0.11127	0.103815	0.105755	0.136987	455	0.0962747	0.109027	0.129685
456	0.100669	0.111383	0.103917	0.105862	0.137196	456	0.0962723	0.109143	0.13
457	0.100846	0.111537	0.104043	0.106016	0.137424	457	0.0963382	0.109301	0.13028
458	0.100956	0.111596	0.104128	0.106104	0.137586	458	0.0962929	0.109483	0.130446
459	0.101094	0.11163	0.104196	0.106211	0.137725	459	0.0962523	0.109601	0.13066
460	0.101247	0.111642	0.104236	0.106304	0.137855	460	0.0962136	0.109639	0.130917
461	0.101313	0.111641	0.104251	0.106348	0.13798	461	0.096159	0.109637	0.131123
462	0.101402	0.111615	0.10427	0.106383	0.13808	462	0.096079	0.1097	0.131271
463	0.101496	0.111633	0.104307	0.106427	0.138201	463	0.0960313	0.109783	0.131424
464	0.101574	0.111662	0.104313	0.106484	0.138323	464	0.0959923	0.109837	0.131584
465	0.101559	0.11156	0.10423	0.106446	0.138322	465	0.0958136	0.109812	0.131645
466	0.101595	0.111497	0.104216	0.106463	0.138357	466	0.0957094	0.109786	0.131782
467	0.101636	0.111454	0.104228	0.106481	0.138412	467	0.0956225	0.109766	0.131938
468	0.101644	0.111389	0.104168	0.106444	0.138443	468	0.0954763	0.109749	0.132027
469	0.101754	0.111435	0.104178	0.106565	0.138547	469	0.0954864	0.109848	0.132153
470	0.101838	0.111458	0.104216	0.106632	0.138623	470	0.0954663	0.109906	0.132288
471	0.101863	0.111394	0.104218	0.10658	0.138633	471	0.0953623	0.109873	0.132378
472	0.101911	0.111283	0.10415	0.10651	0.138602	472	0.0952624	0.109826	0.132386
473	0.102017	0.11136	0.104183	0.10656	0.138688	473	0.0952595	0.109895	0.13253
474	0.10209	0.11142	0.104213	0.106615	0.138777	474	0.0952471	0.109949	0.132673
475	0.102101	0.1113	0.104157	0.106573	0.138776	475	0.0951398	0.109903	0.132702
476	0.10218	0.111282	0.104146	0.106574	0.138837	476	0.0950306	0.10998	0.132801
477	0.102275	0.111289	0.104125	0.106596	0.138848	477	0.0949881	0.110011	0.132881
478	0.102336	0.111305	0.104121	0.106635	0.138836	478	0.094987	0.11	0.132953
479	0.10239	0.111356	0.104159	0.1067	0.138897	479	0.0949286	0.11006	0.133112
480	0.102447	0.111353	0.104186	0.106721	0.138957	480	0.0948807	0.110097	0.133222
481	0.102508	0.111339	0.104203	0.106727	0.138991	481	0.0948282	0.110131	0.133302
482	0.102588	0.111368	0.104218	0.106781	0.139027	482	0.0947861	0.110202	0.133401
483	0.102777	0.111478	0.104319	0.106898	0.139198	483	0.0948527	0.110347	0.133603
484	0.102875	0.111514	0.104376	0.106987	0.139309	484	0.0948361	0.110443	0.133758
485	0.102981	0.111555	0.104447	0.107121	0.139424	485	0.0948212	0.110564	0.133932
486	0.103227	0.11174	0.10464	0.107355	0.13967	486	0.0949408	0.110826	0.134212
487	0.103402	0.11185	0.104775	0.107543	0.139864	487	0.0949581	0.110997	0.134505
488	0.103571	0.111981	0.104915	0.107761	0.140061	488	0.0949714	0.111186	0.134817
489	0.103793	0.11217	0.105088	0.108022	0.140314	489	0.0950458	0.111435	0.13515
490	0.104052	0.112398	0.10532	0.108301	0.140641	490	0.0951735	0.111731	0.135523
491	0.104407	0.112716	0.105666	0.108723	0.141095	491	0.0953706	0.112172	0.136021
492	0.104805	0.11307	0.106044	0.109214	0.141599	492	0.0955916	0.112653	0.136594
493	0.105174	0.113403	0.106386	0.1097	0.142086	493	0.0957935	0.113069	0.137187
494	0.105668	0.113865	0.106853	0.110297	0.142701	494	0.0961141	0.113664	0.137852
495	0.106207	0.114385	0.107389	0.11099	0.143409	495	0.0964936	0.114344	0.13859
496	0.106751	0.114905	0.107943	0.111719	0.144165	496	0.0968899	0.115023	0.139378
497	0.10729	0.115441	0.108503	0.112474	0.144935	497	0.0973088	0.115665	0.140212
498	0.107985	0.116133	0.109231	0.11339	0.145894	498	0.0978188	0.116516	0.141245
499	0.108772	0.116901	0.110028	0.114407	0.146927	499	0.0983947	0.11748	0.142346
500	0.109553	0.117674	0.11083	0.115478	0.147943	500	0.0990092	0.118447	0.143431
501	0.110338	0.118536	0.111725	0.116603	0.1491	501	0.0996817	0.119448	0.144651
502	0.111253	0.119517	0.112728	0.117883	0.150427	502	0.100464	0.120598	0.146023
503	0.112307	0.120597	0.11385	0.119299	0.151895	503	0.10136	0.121901	0.147508
504	0.113411	0.121748	0.115062	0.120791	0.153439	504	0.102336	0.123286	0.14905
505	0.114578	0.122989	0.116381	0.122443	0.155111	505	0.103399	0.12479	0.150712
506	0.115852	0.124362	0.117822	0.124244	0.156935	506	0.104589	0.126414	0.152526
507	0.117243	0.125854	0.119376	0.12616	0.158907	507	0.105909	0.12814	0.154476
508	0.118686	0.127396	0.12099	0.128167	0.160971	508	0.107306	0.129956	0.156464
509	0.120259	0.129122	0.122786	0.13039	0.163236	509	0.108853	0.131966	0.158657
510	0.12197	0.131006	0.124756	0.132803	0.165683	510	0.110555	0.13414	0.161035
511	0.123789	0.132961	0.126843	0.135318	0.168254	511	0.112386	0.136405	0.163509
512	0.125654	0.134987	0.129001	0.137932	0.170955	512	0.11433	0.138771	0.166017
513	0.127652	0.1372	0.13134	0.140755	0.173834	513	0.116428	0.141327	0.168714
514	0.129798	0.139603	0.133854	0.143777	0.176874	514	0.118687	0.144049	0.171608
515	0.131994	0.142057	0.136388	0.146807	0.179982	515	0.121078	0.146766	0.174492
516	0.134339	0.144635	0.139097	0.149984	0.183289	516	0.123612	0.149667	0.177528
517	0.136772	0.147317	0.141932	0.153302	0.186711	517	0.126245	0.152678	0.180697
518	0.139225	0.150068	0.144814	0.156707	0.190151	518	0.128953	0.155706	0.18392
519	0.141765	0.15291	0.147786	0.160174	0.193707	519	0.131843	0.158863	0.187099
520	0.144332	0.155777	0.15079	0.163656	0.197288	520	0.134749	0.162007	0.19035
521	0.146921	0.158657	0.153817	0.167138	0.200864	521	0.137637	0.165138	0.193662
522	0.149568	0.161575	0.156892	0.170658	0.204453	522	0.140587	0.168362	0.196938
523	0.152143	0.164426	0.159894	0.174098	0.20798	523	0.143506	0.171482	0.200137
524	0.15463	0.167184	0.162802	0.177433	0.211405	524	0.146353	0.174482	0.203239
525	0.157037	0.16985	0.165613	0.180655	0.214705	525	0.149101	0.177379	0.206236
526	0.159374	0.172447	0.168332	0.18374	0.217868	526	0.151733	0.180191	0.209132
527	0.161599	0.174901	0.17092	0.186693	0.220891	527	0.15427	0.182877	0.211855
528	0.163684	0.177184	0.17335	0.189484	0.223734	528	0.156669	0.185391	0.214402
529	0.165616	0.1793	0.175603	0.192072	0.226352	529	0.158861	0.187695	0.216808
530	0.167452	0.181271	0.177684	0.194488	0.22881	530	0.160887	0.189865	0.219071
531	0.169112	0.183077	0.179571	0.196704	0.231053	531	0.162725	0.191859	0.221126
532	0.170574	0.1847	0.181268	0.19871	0.233063	532	0.164366	0.193654	0.222969
533	0.17194	0.186132	0.182825	0.200533	0.234909	533	0.165821	0.195275	0.224708
534	0.173206	0.187443	0.18425	0.202216	0.236617	534	0.167151	0.196794	0.226295
535	0.174347	0.188608	0.185524	0.203746	0.238155	535	0.168331	0.198181	0.227717
536	0.175339	0.189588	0.186632	0.205101	0.239489	536	0.16932	0.199385	0.228985
537	0.176226	0.190468	0.187619	0.206336	0.240719	537	0.170191	0.200466	0.230163
538	0.176991	0.191237	0.188465	0.20742	0.241801	538	0.170915	0.201407	0.231226
539	0.177663	0.191897	0.189193	0.208375	0.242744	539	0.17151	0.202241	0.232171
540	0.178318	0.192475	0.189884	0.209289	0.243622	540	0.172053	0.203061	0.233038
541	0.178888	0.193003	0.190525	0.210159	0.244438	541	0.172553	0.203797	0.233859
542	0.179396	0.193481	0.191103	0.210965	0.245188	542	0.172988	0.204449	0.234642
543	0.179886	0.193907	0.191621	0.211701	0.245881	543	0.173355	0.205053	0.235389
544	0.180409	0.194324	0.192139	0.21244	0.246589	544	0.173754	0.205679	0.236107
545	0.180888	0.194729	0.192631	0.213148	0.247264	545	0.174129	0.206275	0.236792
546	0.181313	0.195116	0.193093	0.21381	0.24789	546	0.174465	0.206822	0.237445
547	0.181716	0.195477	0.193533	0.214425	0.248476	547	0.174776	0.207327	0.238073
548	0.182112	0.195811	0.193948	0.215018	0.249032	548	0.175044	0.207826	0.238683
549	0.182444	0.196074	0.194303	0.215536	0.249518	549	0.175254	0.208258	0.239214
550	0.182674	0.196238	0.194564	0.21594	0.249899	550	0.175385	0.208575	0.239629
551	0.182825	0.196319	0.194701	0.216254	0.250162	551	0.175403	0.208786	0.239968
552	0.182907	0.196313	0.194759	0.216463	0.250329	552	0.175314	0.208913	0.240236
553	0.182881	0.196182	0.194704	0.216542	0.25036	553	0.175098	0.208921	0.240383
554	0.182693	0.195881	0.194478	0.216455	0.250194	554	0.174721	0.208755	0.240345
555	0.182356	0.195405	0.194074	0.216178	0.249834	555	0.174144	0.208407	0.240157
556	0.181897	0.194787	0.193519	0.215749	0.249304	556	0.173409	0.207906	0.23984
557	0.181322	0.194035	0.192828	0.215184	0.248621	557	0.172537	0.207267	0.23939
558	0.180602	0.193118	0.19199	0.214452	0.247777	558	0.171506	0.206484	0.238773
559	0.179761	0.192083	0.191028	0.213601	0.246792	559	0.17033	0.205575	0.238054
560	0.17884	0.190954	0.189961	0.212644	0.245678	560	0.16905	0.204559	0.237237
561	0.17787	0.189746	0.188805	0.211579	0.244447	561	0.167701	0.203451	0.236316
562	0.176804	0.188437	0.187545	0.210398	0.243111	562	0.166241	0.20224	0.235297
563	0.175666	0.187048	0.186203	0.209122	0.241677	563	0.164698	0.200946	0.234185
564	0.174465	0.185593	0.18479	0.207764	0.240154	564	0.163089	0.19958	0.23299
565	0.173196	0.184073	0.183304	0.206326	0.238541	565	0.161408	0.198137	0.231719
566	0.171862	0.182467	0.181738	0.204806	0.23683	566	0.159641	0.196612	0.230369
567	0.170464	0.180785	0.180093	0.203218	0.235025	567	0.15781	0.19501	0.228931
568	0.169016	0.179054	0.17839	0.201581	0.233156	568	0.155948	0.193348	0.227422
569	0.167567	0.177333	0.176709	0.19993	0.231312	569	0.154108	0.191688	0.225915
570	0.166094	0.175595	0.174999	0.198232	0.229438	570	0.15225	0.189992	0.224373
571	0.16462	0.173855	0.173286	0.19652	0.227551	571	0.150396	0.18828	0.222824
572	0.16319	0.172153	0.171639	0.194861	0.22571	572	0.1486	0.186606	0.221326
573	0.161815	0.170498	0.170039	0.193261	0.223932	573	0.146868	0.185	0.219859
574	0.160519	0.168923	0.168521	0.191743	0.222237	574	0.145236	0.183477	0.218452
575	0.159308	0.167441	0.167101	0.190315	0.220634	575	0.143712	0.182038	0.217129
576	0.15816	0.166016	0.165739	0.188947	0.219109	576	0.142243	0.180662	0.215877
577	0.157075	0.164696	0.164484	0.187675	0.217692	577	0.140877	0.179391	0.214705
578	0.156042	0.163467	0.163305	0.186477	0.216365	578	0.139605	0.178197	0.213592
579	0.155051	0.162297	0.162154	0.185327	0.215093	579	0.138396	0.177032	0.212525
580	0.154108	0.161177	0.161069	0.184237	0.213869	580	0.137251	0.175903	0.211522
581	0.153215	0.160116	0.160051	0.183214	0.212712	581	0.136167	0.174825	0.210593
582	0.152387	0.15912	0.159102	0.18225	0.211643	582	0.135151	0.173826	0.209723
583	0.151655	0.15819	0.158231	0.181353	0.210673	583	0.134215	0.172948	0.208897
584	0.150931	0.157293	0.15739	0.180477	0.209741	584	0.133294	0.17209	0.208115
585	0.15024	0.15644	0.156587	0.179631	0.208845	585	0.13241	0.171276	0.20736
586	0.149609	0.155643	0.155838	0.178855	0.207999	586	0.131592	0.170536	0.206639
587	0.149	0.154882	0.15512	0.17812	0.2072	587	0.130805	0.16982	0.205967
588	0.148411	0.154158	0.154414	0.17742	0.20642	588	0.130054	0.169098	0.205342
589	0.147864	0.153484	0.153747	0.176761	0.205684	589	0.129356	0.168406	0.204762
590	0.14739	0.152878	0.153167	0.176174	0.20504	590	0.128729	0.167819	0.204241
591	0.146917	0.152281	0.152603	0.17561	0.204424	591	0.12812	0.167231	0.203749
592	0.146473	0.151716	0.152081	0.175093	0.203853	592	0.12755	0.166679	0.203301
593	0.14609	0.151212	0.151626	0.174642	0.203345	593	0.127037	0.166205	0.202907
594	0.145774	0.150785	0.15125	0.174263	0.202896	594	0.12658	0.165821	0.202579
595	0.145468	0.150374	0.150877	0.1739	0.202446	595	0.126139	0.165443	0.202257
596	0.145154	0.149963	0.150496	0.173524	0.201983	596	0.125704	0.165048	0.20192
597	0.144838	0.149564	0.15013	0.173136	0.201528	597	0.125289	0.164653	0.201576
598	0.144582	0.149217	0.149822	0.172796	0.20114	598	0.124925	0.164335	0.201274
599	0.144298	0.148837	0.149472	0.172409	0.200716	599	0.124533	0.163965	0.200942
600	0.143965	0.148406	0.149063	0.171961	0.200235	600	0.124097	0.163515	0.200566
601	0.143658	0.147993	0.148677	0.171544	0.199795	601	0.123691	0.163098	0.200211
602	0.143321	0.147551	0.148263	0.171096	0.19933	602	0.123262	0.162654	0.199821
603	0.142924	0.147055	0.147783	0.170584	0.198797	603	0.122776	0.162146	0.199364
604	0.142461	0.146501	0.147224	0.169999	0.198186	604	0.122222	0.161569	0.198831
605	0.142008	0.145942	0.146668	0.169413	0.19758	605	0.121661	0.161022	0.198284
606	0.141499	0.145304	0.146041	0.168753	0.196888	606	0.12104	0.160392	0.197659
607	0.140919	0.14458	0.145327	0.168004	0.196095	607	0.12035	0.159659	0.196946
608	0.140295	0.143816	0.144555	0.167212	0.195255	608	0.11962	0.158879	0.19618
609	0.139684	0.143066	0.143806	0.166439	0.194433	609	0.118904	0.158123	0.19543
610	0.139051	0.142283	0.143031	0.165634	0.193587	610	0.118167	0.157329	0.194657
611	0.138376	0.141451	0.142207	0.164765	0.192692	611	0.117392	0.15647	0.193831
612	0.137696	0.14064	0.141401	0.163913	0.191796	612	0.116635	0.155633	0.192999
613	0.13703	0.139845	0.14061	0.163069	0.190924	613	0.115881	0.154823	0.192183
614	0.136366	0.139042	0.139813	0.162223	0.190048	614	0.115121	0.154005	0.191369
615	0.135693	0.138217	0.138995	0.161352	0.189137	615	0.11436	0.153153	0.190523
616	0.135068	0.137457	0.138256	0.160557	0.188286	616	0.113659	0.152373	0.189742
617	0.134494	0.136755	0.137576	0.159828	0.187502	617	0.113004	0.151665	0.189025
618	0.133954	0.136093	0.136931	0.159147	0.186769	618	0.11238	0.151	0.188357
619	0.133419	0.135444	0.136297	0.158477	0.186048	619	0.111783	0.150332	0.187696
620	0.132981	0.134886	0.13576	0.15791	0.185439	620	0.111272	0.14977	0.187144
621	0.132627	0.134424	0.135323	0.157449	0.18495	621	0.110843	0.149318	0.186702
622	0.132321	0.13403	0.134958	0.157075	0.184548	622	0.110475	0.148941	0.186343
623	0.132032	0.133644	0.134605	0.15672	0.184162	623	0.110132	0.148583	0.185983
624	0.131807	0.133318	0.134315	0.156442	0.183853	624	0.10984	0.148295	0.185705
625	0.131652	0.133071	0.134105	0.156255	0.18364	625	0.109611	0.148093	0.18553
626	0.131542	0.132894	0.133966	0.15613	0.183506	626	0.10944	0.147962	0.185422
627	0.131433	0.132709	0.133822	0.156015	0.183383	627	0.109276	0.147824	0.185317
628	0.131345	0.132541	0.133694	0.155909	0.183278	628	0.109133	0.147704	0.185223
629	0.131289	0.132405	0.1336	0.155817	0.183192	629	0.109015	0.147619	0.185148
630	0.131239	0.132281	0.133515	0.155749	0.183107	630	0.108893	0.147549	0.185093
631	0.131124	0.132095	0.133376	0.15559	0.182935	631	0.108718	0.147393	0.184961
632	0.130927	0.131831	0.133145	0.155314	0.182648	632	0.108472	0.147126	0.184721
633	0.130652	0.13149	0.13282	0.154916	0.182235	633	0.10815	0.14676	0.184357
634	0.130283	0.131048	0.132389	0.154373	0.181673	634	0.107729	0.146283	0.183847
635	0.129798	0.130487	0.131831	0.153655	0.180925	635	0.107204	0.145644	0.18317
636	0.129183	0.129801	0.131143	0.152746	0.179975	636	0.106571	0.144826	0.182311
637	0.128438	0.128994	0.130307	0.15165	0.178835	637	0.105826	0.143839	0.181269
638	0.127601	0.128094	0.129362	0.150402	0.177548	638	0.104987	0.142729	0.180088
639	0.1267	0.127131	0.128338	0.149034	0.176145	639	0.104089	0.141526	0.178793
640	0.125747	0.126117	0.127262	0.147564	0.174648	640	0.103159	0.14025	0.177393
641	0.124716	0.125027	0.12609	0.146003	0.173041	641	0.10218	0.138871	0.175874
642	0.123677	0.123944	0.124903	0.144417	0.171419	642	0.101204	0.137471	0.174342
643	0.122656	0.122885	0.123741	0.14284	0.169816	643	0.100257	0.136091	0.172815
644	0.121645	0.121825	0.122588	0.141263	0.168229	644	0.099344	0.134729	0.171257
645	0.120638	0.120777	0.12144	0.13971	0.166664	645	0.0984424	0.133363	0.169733
646	0.119668	0.119773	0.120324	0.138217	0.165171	646	0.0975875	0.132052	0.168252
647	0.118773	0.118828	0.119295	0.136838	0.1638	647	0.0968119	0.130853	0.166855
648	0.117989	0.118001	0.11838	0.135618	0.162594	648	0.0961331	0.129801	0.165615
649	0.11728	0.117261	0.117572	0.134544	0.16154	649	0.0955424	0.128861	0.164514
650	0.116661	0.116625	0.116861	0.133615	0.160643	650	0.0950412	0.128043	0.16356
651	0.116151	0.116078	0.116255	0.132831	0.159903	651	0.0946216	0.127354	0.162755
652	0.115718	0.115617	0.115757	0.132182	0.159292	652	0.0942748	0.126791	0.162074
653	0.115328	0.115186	0.115302	0.131606	0.158757	653	0.0939755	0.126273	0.161458
654	0.114938	0.114755	0.114842	0.131041	0.158234	654	0.093686	0.125757	0.160842
655	0.11451	0.11428	0.114337	0.130434	0.157657	655	0.0933591	0.125206	0.160166
656	0.114061	0.11378	0.113793	0.129774	0.15705	656	0.0930128	0.124629	0.159433
657	0.113571	0.113231	0.113198	0.129043	0.156373	657	0.0926374	0.123986	0.158626
658	0.113013	0.112619	0.112538	0.128221	0.155594	658	0.0922226	0.123249	0.157719
659	0.112368	0.111939	0.111784	0.127294	0.154706	659	0.0917467	0.122427	0.156681
660	0.111705	0.111221	0.110999	0.126303	0.153769	660	0.0912606	0.121551	0.155586
661	0.111038	0.110504	0.110208	0.125277	0.152808	661	0.0907839	0.120657	0.15446
662	0.11037	0.109799	0.109424	0.124257	0.151838	662	0.0903318	0.119761	0.15332
663	0.109737	0.109128	0.108677	0.123287	0.150898	663	0.0899215	0.118909	0.152206
664	0.109133	0.108511	0.107993	0.122369	0.150016	664	0.0895613	0.118107	0.151145
665	0.108598	0.107969	0.107375	0.121537	0.149214	665	0.0892589	0.117384	0.150174
666	0.108143	0.107497	0.106842	0.120835	0.148514	666	0.0890331	0.116758	0.149308
667	0.107789	0.107127	0.10643	0.120281	0.147947	667	0.0889007	0.116249	0.148595
668	0.107528	0.106864	0.106119	0.119857	0.147502	668	0.0888526	0.115853	0.148016
669	0.107351	0.106681	0.105912	0.119568	0.147179	669	0.0888806	0.115569	0.147565
670	0.10729	0.106608	0.105826	0.119453	0.147015	670	0.0890048	0.115419	0.147292
671	0.107342	0.10665	0.105876	0.119511	0.146997	671	0.0892271	0.115414	0.147184
672	0.107488	0.106786	0.106042	0.11972	0.14711	672	0.0895235	0.115534	0.147231
673	0.107727	0.107009	0.106292	0.120074	0.147346	673	0.0898926	0.11576	0.147416
674	0.108062	0.107334	0.106665	0.120578	0.147729	674	0.0903548	0.116109	0.147757
675	0.108493	0.107737	0.107141	0.121223	0.148234	675	0.0908886	0.116564	0.148244
676	0.109019	0.108221	0.107722	0.122005	0.148851	676	0.0914952	0.117136	0.14886
677	0.109643	0.108811	0.108404	0.12294	0.149596	677	0.0922034	0.117836	0.149597
678	0.110369	0.109496	0.109204	0.124031	0.150478	678	0.0929958	0.118653	0.150499
679	0.11123	0.110294	0.110134	0.125287	0.151525	679	0.0938683	0.119631	0.151583
680	0.112217	0.111208	0.111213	0.126736	0.152762	680	0.0948289	0.12078	0.152873
681	0.113338	0.112232	0.112445	0.128401	0.154199	681	0.0958692	0.1221	0.1544
682	0.114602	0.113382	0.113843	0.130315	0.155866	682	0.0969919	0.123627	0.156186
683	0.116031	0.114666	0.115436	0.132504	0.157803	683	0.0981895	0.125395	0.158279
684	0.117652	0.116119	0.117234	0.135007	0.160059	684	0.0994694	0.127427	0.160746
685	0.119524	0.117803	0.1193	0.137889	0.162703	685	0.1009	0.12981	0.163622
686	0.121651	0.119729	0.121668	0.141173	0.165779	686	0.102511	0.132558	0.16693
687	0.124071	0.121953	0.124369	0.144901	0.169345	687	0.104361	0.135712	0.170709
688	0.126844	0.124558	0.127482	0.149136	0.173488	688	0.106528	0.139358	0.175019
689	0.130052	0.127635	0.13107	0.153936	0.178282	689	0.109133	0.143559	0.179893
690	0.133754	0.131257	0.1352	0.159338	0.183787	690	0.112272	0.148369	0.185359
691	0.137992	0.135469	0.139922	0.165371	0.190043	691	0.116025	0.153821	0.191432
692	0.142795	0.140301	0.145257	0.172038	0.197062	692	0.120447	0.159933	0.198093
693	0.148193	0.145795	0.151247	0.179337	0.204856	693	0.125602	0.166716	0.205338
694	0.154187	0.151956	0.15789	0.187249	0.213404	694	0.131507	0.174152	0.213151
695	0.160755	0.158755	0.16515	0.195741	0.222652	695	0.138141	0.182196	0.221494
696	0.167867	0.16615	0.172982	0.20473	0.232526	696	0.145457	0.190802	0.230293
697	0.175489	0.174108	0.181349	0.214172	0.242955	697	0.153432	0.199912	0.2395
698	0.183556	0.18256	0.190186	0.223992	0.253851	698	0.161999	0.209438	0.24905
699	0.191973	0.191405	0.19939	0.234083	0.265119	699	0.171045	0.21927	0.258867
700	0.200664	0.200571	0.208881	0.244363	0.276625	700	0.180478	0.229331	0.268854
701	0.20956	0.209976	0.218591	0.254755	0.288263	701	0.190205	0.23954	0.278942
702	0.218597	0.219541	0.228449	0.265189	0.299949	702	0.200143	0.249819	0.289073
703	0.227704	0.229197	0.23837	0.275594	0.311639	703	0.210218	0.260092	0.299192
704	0.236825	0.238882	0.248313	0.285921	0.32324	704	0.220352	0.270312	0.309245
705	0.245942	0.248569	0.258253	0.296152	0.334717	705	0.23051	0.280456	0.319213
706	0.25507	0.258269	0.26819	0.306301	0.346095	706	0.240711	0.290532	0.329113
707	0.26419	0.267987	0.278134	0.316375	0.357368	707	0.250944	0.300543	0.338945
708	0.273323	0.277735	0.288096	0.326406	0.368573	708	0.261235	0.31051	0.348735
709	0.282506	0.287542	0.298109	0.336431	0.379744	709	0.271617	0.320464	0.358518
710	0.291765	0.297444	0.308216	0.346469	0.390885	710	0.282117	0.330434	0.368317
711	0.301116	0.307461	0.318427	0.356555	0.402049	711	0.292752	0.340443	0.378169
712	0.310581	0.317609	0.328767	0.366717	0.413251	712	0.303554	0.350518	0.388082
713	0.320174	0.3279	0.339254	0.376967	0.424498	713	0.314543	0.360671	0.398061
714	0.3299	0.338355	0.349889	0.387314	0.435812	714	0.325727	0.370898	0.408137
715	0.339755	0.348967	0.360683	0.39774	0.447176	715	0.337097	0.381197	0.418299
716	0.34974	0.359737	0.371635	0.408255	0.458587	716	0.348654	0.391579	0.428539
717	0.359865	0.370673	0.382748	0.418892	0.470064	717	0.360417	0.402064	0.438863
718	0.370138	0.381794	0.394042	0.429649	0.481615	718	0.372399	0.412639	0.449305
719	0.380543	0.393068	0.405499	0.440495	0.493204	719	0.384579	0.423283	0.459823
720	0.391057	0.404481	0.417104	0.451417	0.504816	720	0.396939	0.433985	0.470401
721	0.401656	0.416048	0.428851	0.462431	0.516466	721	0.409462	0.444752	0.481058
722	0.412344	0.427711	0.440707	0.473496	0.528103	722	0.422127	0.455536	0.491754
723	0.423078	0.439444	0.452643	0.484578	0.539689	723	0.434902	0.46631	0.502447
724	0.43381	0.451221	0.464626	0.495647	0.551192	724	0.447747	0.477048	0.513103
725	0.444538	0.463029	0.476645	0.506719	0.562611	725	0.46065	0.487738	0.523736
726	0.455229	0.474827	0.488664	0.517746	0.573906	726	0.473561	0.49835	0.534313
727	0.465855	0.486583	0.500649	0.528698	0.585052	727	0.486447	0.508862	0.544794
728	0.476402	0.498273	0.512578	0.539562	0.596037	728	0.499296	0.519263	0.555153
729	0.486822	0.509854	0.524427	0.550302	0.606808	729	0.512056	0.529506	0.565364
730	0.497094	0.521302	0.536155	0.560899	0.617367	730	0.524704	0.539574	0.575412
731	0.507191	0.532591	0.54773	0.571335	0.627703	731	0.537205	0.54945	0.585276
732	0.517075	0.543675	0.55912	0.581569	0.637765	732	0.549498	0.559102	0.594921
733	0.5267	0.55451	0.570267	0.591543	0.647507	733	0.561518	0.568465	0.604332
734	0.536068	0.56509	0.58117	0.601272	0.656938	734	0.573281	0.577557	0.613484
735	0.545179	0.575404	0.591825	0.610766	0.666066	735	0.58479	0.586397	0.622357
736	0.553968	0.585379	0.602161	0.619947	0.674858	736	0.595937	0.594933	0.630918
737	0.562445	0.595027	0.612178	0.628814	0.683296	737	0.606732	0.603153	0.639171
738	0.570597	0.604332	0.621864	0.637357	0.691374	738	0.617156	0.611047	0.647111
739	0.578402	0.613263	0.631198	0.645562	0.699088	739	0.627181	0.618601	0.654725
740	0.585854	0.621819	0.640154	0.653448	0.70644	740	0.636804	0.625814	0.662012
741	0.592932	0.629957	0.648697	0.660949	0.713388	741	0.645974	0.632645	0.668936
742	0.599638	0.637674	0.65682	0.668055	0.719938	742	0.654684	0.639102	0.675489
743	0.605986	0.645002	0.664535	0.674804	0.726134	743	0.662962	0.645232	0.681684
744	0.611918	0.651882	0.671806	0.681151	0.731938	744	0.670736	0.650965	0.687516
745	0.617458	0.658327	0.67864	0.687112	0.737351	745	0.678026	0.656326	0.692981
746	0.622633	0.664354	0.685043	0.6927	0.742384	746	0.684852	0.661341	0.698076
747	0.62745	0.669982	0.691014	0.697915	0.747054	747	0.691227	0.666009	0.702813
748	0.631893	0.675185	0.696554	0.702752	0.751375	748	0.697127	0.670323	0.707205
749	0.636001	0.680004	0.7017	0.707253	0.755377	749	0.702595	0.674317	0.711289
750	0.639811	0.684478	0.706484	0.711449	0.759082	750	0.707672	0.67802	0.715091
751	0.64327	0.688533	0.710861	0.715273	0.762454	751	0.712292	0.681375	0.718567
752	0.646448	0.692253	0.714885	0.718797	0.765548	752	0.716535	0.684458	0.721765
753	0.649358	0.695666	0.718573	0.722041	0.768377	753	0.720425	0.687293	0.724691
754	0.651981	0.69876	0.721917	0.724988	0.770923	754	0.723942	0.689868	0.727331
755	0.654389	0.701591	0.724982	0.72772	0.773263	755	0.727141	0.692227	0.729798
756	0.656584	0.704165	0.727786	0.730227	0.775412	756	0.730076	0.694379	0.73205
757	0.658575	0.706494	0.730343	0.73251	0.777374	757	0.732765	0.696334	0.734079
758	0.660391	0.708612	0.732671	0.734608	0.779154	758	0.735179	0.698114	0.735969
759	0.662048	0.710552	0.734803	0.736547	0.780794	759	0.737375	0.699763	0.737708
760	0.663542	0.712298	0.736733	0.738314	0.782294	760	0.739359	0.701267	0.739283
761	0.664872	0.713842	0.738453	0.739902	0.783649	761	0.741127	0.702608	0.740695
762	0.666068	0.715232	0.739979	0.741347	0.784868	762	0.74269	0.70381	0.741996
763	0.667145	0.716489	0.741349	0.742659	0.785964	763	0.744093	0.704898	0.743172
764	0.668121	0.717625	0.742588	0.743862	0.786955	764	0.745356	0.705893	0.744242
765	0.669014	0.718645	0.743704	0.744979	0.787857	765	0.746485	0.706803	0.745231
766	0.669814	0.719532	0.744678	0.745981	0.788656	766	0.747501	0.707593	0.746103
767	0.670515	0.720314	0.745531	0.746882	0.789358	767	0.748385	0.708294	0.746881
768	0.671137	0.721019	0.746293	0.747703	0.789994	768	0.749156	0.708934	0.747598
769	0.671719	0.721675	0.747003	0.748474	0.790609	769	0.749867	0.709535	0.748286
770	0.672262	0.722279	0.747678	0.749211	0.791191	770	0.750536	0.710118	0.748917
771	0.672772	0.722829	0.748289	0.749905	0.791732	771	0.751142	0.71066	0.749515
772	0.673239	0.723323	0.74882	0.750543	0.792229	772	0.751666	0.711142	0.750085
773	0.673625	0.723756	0.749282	0.751126	0.792673	773	0.752109	0.711575	0.750594
774	0.673991	0.724161	0.749734	0.75169	0.793101	774	0.75254	0.711985	0.751081
775	0.674359	0.724561	0.750176	0.752245	0.793522	775	0.752967	0.712389	0.751562
776	0.674731	0.724961	0.750589	0.752791	0.793936	776	0.753376	0.712794	0.752034
777	0.675082	0.725324	0.75096	0.753309	0.794338	777	0.753762	0.713183	0.752463
778	0.675409	0.725674	0.751315	0.753818	0.79472	778	0.754113	0.713566	0.752884
779	0.675728	0.726017	0.751676	0.754326	0.795101	779	0.754453	0.713945	0.753312
780	0.676059	0.726349	0.752049	0.754833	0.795502	780	0.754809	0.714318	0.753748
781	0.676366	0.726658	0.752378	0.755315	0.79588	781	0.755122	0.714667	0.754169
782	0.676665	0.726975	0.752714	0.755795	0.796248	782	0.755433	0.715012	0.754593
783	0.676966	0.727308	0.753064	0.756281	0.796621	783	0.755756	0.715371	0.755017
784	0.67727	0.727632	0.753381	0.756761	0.797006	784	0.756067	0.715745	0.755418
785	0.677559	0.727911	0.753669	0.757218	0.797369	785	0.756353	0.716083	0.755799
786	0.677829	0.728168	0.753938	0.757653	0.797698	786	0.75661	0.71639	0.756172
787	0.678081	0.728429	0.754199	0.758076	0.798005	787	0.756848	0.716683	0.756543
788	0.678318	0.728692	0.754461	0.758503	0.798325	788	0.757089	0.716979	0.756912
789	0.678555	0.72895	0.754726	0.758918	0.798651	789	0.757341	0.71728	0.757258
790	0.678796	0.729206	0.754997	0.759331	0.798977	790	0.757601	0.717599	0.757584
791	0.679045	0.729464	0.755272	0.759752	0.799299	791	0.757858	0.717934	0.757907
792	0.6793	0.729716	0.755519	0.760168	0.799606	792	0.758083	0.718228	0.758274
793	0.679537	0.729948	0.755744	0.760559	0.799896	793	0.758292	0.718498	0.75862
794	0.67976	0.730175	0.755962	0.760942	0.800186	794	0.758502	0.718768	0.758946
795	0.679989	0.730423	0.756198	0.761354	0.800503	795	0.758732	0.719066	0.759282
796	0.680236	0.730682	0.756462	0.761767	0.800837	796	0.758988	0.719398	0.759604
797	0.680487	0.730942	0.756729	0.762176	0.80117	797	0.759234	0.719741	0.759927
798	0.680713	0.731176	0.756961	0.762563	0.801473	798	0.759435	0.720048	0.760249
799	0.680888	0.73135	0.75712	0.762908	0.801711	799	0.759573	0.720263	0.760551
800	0.681077	0.731537	0.757311	0.763249	0.80196	800	0.759766	0.720484	0.76083
801	0.681259	0.731715	0.757511	0.763587	0.80221	801	0.759968	0.720713	0.761088
802	0.681426	0.731885	0.757698	0.763925	0.802456	802	0.76014	0.720951	0.761343
803	0.681611	0.732114	0.757893	0.764288	0.802722	803	0.760314	0.721227	0.761636
804	0.681799	0.732306	0.758084	0.764646	0.802985	804	0.760488	0.721473	0.761931
805	0.681984	0.732481	0.758266	0.764986	0.803236	805	0.760666	0.721697	0.762209
806	0.682159	0.732669	0.758438	0.765305	0.803471	806	0.760846	0.721919	0.762461
807	0.682316	0.732831	0.758589	0.76561	0.803688	807	0.760993	0.722131	0.762696
808	0.682476	0.73297	0.758735	0.765911	0.803913	808	0.761131	0.722354	0.762918
809	0.682634	0.733111	0.758884	0.766211	0.804137	809	0.761272	0.722575	0.763139
810	0.682779	0.733277	0.759037	0.766506	0.804345	810	0.761418	0.722778	0.763371
811	0.68293	0.733433	0.759191	0.766813	0.804558	811	0.761556	0.722985	0.763614
812	0.683076	0.733563	0.759328	0.767111	0.804764	812	0.761691	0.723176	0.763837
813	0.683206	0.73368	0.759448	0.76739	0.804959	813	0.76182	0.723345	0.764045
814	0.683319	0.73382	0.759565	0.767656	0.805152	814	0.761938	0.723503	0.764266
815	0.683459	0.733951	0.759706	0.767941	0.805367	815	0.762073	0.723705	0.764478
816	0.683588	0.734073	0.759839	0.768216	0.805565	816	0.762207	0.723898	0.764663
817	0.683706	0.734197	0.759961	0.76848	0.805744	817	0.762344	0.724074	0.764835
818	0.683859	0.734345	0.760116	0.768772	0.805951	818	0.76251	0.724285	0.76503
819	0.683989	0.734473	0.760236	0.769049	0.806145	819	0.762633	0.724478	0.765225
820	0.684082	0.734563	0.760318	0.769298	0.806315	820	0.762724	0.724612	0.765411
821	0.684152	0.73463	0.760382	0.769527	0.806465	821	0.762812	0.724702	0.76558
822	0.684256	0.73473	0.760473	0.769778	0.806609	822	0.762931	0.724855	0.765722
823	0.684342	0.734781	0.760543	0.769994	0.806754	823	0.763008	0.724989	0.765852
824	0.684387	0.734783	0.760571	0.770162	0.806864	824	0.763027	0.725077	0.765956
825	0.684391	0.734768	0.760563	0.770303	0.806925	825	0.763015	0.725128	0.766028
826	0.684408	0.734797	0.76058	0.770485	0.807024	826	0.763051	0.725206	0.766119
827	0.684423	0.734804	0.760594	0.770655	0.80713	827	0.763077	0.725278	0.766208
828	0.684428	0.73477	0.760581	0.770792	0.807207	828	0.763078	0.725326	0.766263
829	0.684422	0.734711	0.760534	0.770903	0.807238	829	0.763063	0.72535	0.766271
830	0.684419	0.734667	0.760498	0.771024	0.807277	830	0.763058	0.725368	0.766305
831	0.684427	0.734624	0.760469	0.771161	0.807328	831	0.76306	0.725407	0.766339
832	0.684444	0.734592	0.760451	0.771309	0.807391	832	0.763081	0.725463	0.766369
833	0.684465	0.734596	0.760454	0.771463	0.807462	833	0.763129	0.72552	0.766414
834	0.684479	0.734627	0.760466	0.771627	0.807564	834	0.763168	0.725604	0.766486
835	0.684516	0.734665	0.760492	0.771812	0.807681	835	0.763233	0.725688	0.766579
836	0.684578	0.734711	0.760542	0.772015	0.807802	836	0.763328	0.725767	0.766693
837	0.684636	0.734785	0.76062	0.772228	0.807927	837	0.76342	0.725859	0.766839
838	0.684715	0.734861	0.76071	0.772447	0.808063	838	0.763528	0.72598	0.766969
839	0.684806	0.734944	0.760802	0.772669	0.808217	839	0.763641	0.72612	0.767103
840	0.684903	0.735041	0.760901	0.772895	0.808387	840	0.763763	0.726263	0.76725
841	0.685005	0.735151	0.761025	0.773122	0.808549	841	0.763925	0.726402	0.767385
842	0.685092	0.73524	0.761121	0.773335	0.808695	842	0.764064	0.726526	0.7675
843	0.685175	0.735328	0.761208	0.773551	0.808849	843	0.764183	0.726649	0.767635
844	0.685262	0.735428	0.761301	0.773775	0.809014	844	0.764296	0.72677	0.767802
845	0.685341	0.735498	0.761369	0.773973	0.809123	845	0.764411	0.726846	0.767925
846	0.685418	0.735579	0.761446	0.774176	0.809241	846	0.764524	0.72695	0.768043
847	0.685493	0.735677	0.761535	0.774396	0.80939	847	0.764648	0.727076	0.768171
848	0.685568	0.735782	0.76163	0.774627	0.809563	848	0.764794	0.727202	0.768305
849	0.685668	0.735879	0.761725	0.774841	0.809718	849	0.764935	0.727345	0.768419
850	0.685742	0.735959	0.761809	0.775036	0.80985	850	0.765028	0.727454	0.768555
851	0.685796	0.736024	0.761878	0.775211	0.809964	851	0.765096	0.727532	0.768695
852	0.685862	0.736084	0.761944	0.775377	0.81007	852	0.765187	0.727609	0.768807
853	0.685953	0.736174	0.762032	0.775594	0.810201	853	0.765311	0.727716	0.768946
854	0.686038	0.736274	0.762123	0.775809	0.810336	854	0.765419	0.727841	0.769088
855	0.68611	0.736367	0.762209	0.776005	0.810475	855	0.765516	0.727961	0.769222
856	0.686179	0.736448	0.762294	0.776193	0.810625	856	0.765635	0.728059	0.76935
857	0.686256	0.73655	0.762383	0.776394	0.810778	857	0.76575	0.728179	0.769487
858	0.686312	0.736624	0.762454	0.776571	0.810892	858	0.765843	0.728282	0.769586
859	0.686354	0.736675	0.762512	0.776736	0.810982	859	0.76592	0.728366	0.769669
860	0.686419	0.736762	0.762587	0.776936	0.811112	860	0.766007	0.728466	0.769817
861	0.686508	0.736848	0.762682	0.777119	0.811247	861	0.76613	0.728587	0.769925
862	0.686572	0.736913	0.762752	0.77727	0.811354	862	0.766227	0.728678	0.770012
863	0.686598	0.736954	0.762786	0.777404	0.811431	863	0.766281	0.728725	0.770098
864	0.686621	0.736989	0.762822	0.777553	0.811514	864	0.766344	0.728771	0.770183
865	0.686639	0.737011	0.762844	0.777693	0.811593	865	0.766387	0.728833	0.770248
866	0.686663	0.737048	0.762874	0.777834	0.811675	866	0.766432	0.728898	0.770326
867	0.686694	0.737103	0.762918	0.777978	0.81176	867	0.766484	0.728966	0.770422
868	0.686712	0.737139	0.762945	0.778102	0.811837	868	0.766512	0.729054	0.770475
869	0.68673	0.737175	0.762983	0.778238	0.8119	869	0.766554	0.729119	0.770541
870	0.686736	0.737201	0.763011	0.778367	0.811958	870	0.766594	0.72917	0.7706
871	0.686731	0.737213	0.763023	0.778479	0.812025	871	0.76662	0.729222	0.77064
872	0.686752	0.737243	0.763059	0.778607	0.812108	872	0.766672	0.729281	0.770709
873	0.686759	0.737259	0.763079	0.778719	0.812183	873	0.766691	0.729342	0.770766
874	0.686745	0.737251	0.763081	0.778811	0.812225	874	0.766682	0.729377	0.770809
875	0.686718	0.737229	0.763075	0.778893	0.812231	875	0.766668	0.729371	0.770849
876	0.686705	0.737229	0.763054	0.77898	0.812252	876	0.766659	0.729381	0.770892
877	0.686697	0.737233	0.763059	0.779083	0.812301	877	0.766685	0.729433	0.770907
878	0.686678	0.737221	0.763067	0.779177	0.812356	878	0.766705	0.729482	0.770913
879	0.686639	0.737183	0.763042	0.77924	0.812382	879	0.766672	0.729486	0.770934
880	0.686599	0.737139	0.76301	0.779316	0.812373	880	0.766634	0.7295	0.770928
881	0.686572	0.73711	0.76297	0.779396	0.812374	881	0.76662	0.729528	0.770905
882	0.686532	0.737088	0.762927	0.779466	0.81239	882	0.766615	0.729547	0.770879
883	0.686445	0.73705	0.762887	0.779517	0.812401	883	0.766583	0.729532	0.770864
884	0.686355	0.736978	0.762834	0.779552	0.812372	884	0.766512	0.729496	0.770846
885	0.686279	0.736911	0.762777	0.779586	0.812346	885	0.766439	0.729473	0.770827
886	0.686215	0.736857	0.762716	0.779626	0.812334	886	0.766384	0.729465	0.7708
887	0.686152	0.736807	0.762652	0.779675	0.812323	887	0.76635	0.729456	0.77076
888	0.686077	0.736743	0.762593	0.779704	0.812302	888	0.766277	0.729441	0.770733
889	0.686037	0.736694	0.762561	0.779759	0.812307	889	0.766254	0.729453	0.770707
890	0.685998	0.736644	0.762533	0.779819	0.812313	890	0.76624	0.729467	0.770677
891	0.685895	0.736558	0.762468	0.77984	0.812273	891	0.766136	0.729436	0.770649
892	0.685841	0.736538	0.762445	0.779911	0.812286	892	0.766113	0.729468	0.770632
893	0.685777	0.736502	0.762402	0.779975	0.812286	893	0.766082	0.72948	0.770603
894	0.685686	0.736433	0.762336	0.780004	0.812261	894	0.766025	0.72946	0.770547
895	0.685597	0.73638	0.762288	0.780015	0.812248	895	0.765994	0.729456	0.770468
896	0.685533	0.736325	0.762233	0.780048	0.812226	896	0.765956	0.729434	0.770429
897	0.685477	0.736274	0.762179	0.780087	0.812214	897	0.765897	0.729429	0.770413
898	0.685414	0.736223	0.762132	0.780123	0.812214	898	0.765822	0.729446	0.770395
899	0.685332	0.736155	0.762088	0.780159	0.8122	899	0.765752	0.729451	0.770358
900	0.68523	0.736076	0.762018	0.780177	0.812156	900	0.765681	0.729399	0.770313
901	0.685109	0.735976	0.761914	0.780176	0.812089	901	0.765584	0.729331	0.770244
902	0.684989	0.735867	0.761804	0.780163	0.812021	902	0.765469	0.729283	0.770154
903	0.6849	0.735781	0.761735	0.780159	0.811979	903	0.765386	0.729268	0.770078
904	0.684829	0.735716	0.761674	0.7802	0.811971	904	0.765336	0.729268	0.77003
905	0.684757	0.735652	0.761622	0.780236	0.81196	905	0.76528	0.729271	0.769986
906	0.684675	0.735572	0.761568	0.780242	0.811926	906	0.7652	0.729262	0.769929
907	0.684586	0.735475	0.761485	0.780238	0.811879	907	0.765113	0.729224	0.769862
908	0.684483	0.735393	0.761413	0.780241	0.811839	908	0.765031	0.729201	0.769789
909	0.684382	0.735309	0.761338	0.780245	0.811798	909	0.764954	0.729181	0.769708
910	0.684284	0.735206	0.761244	0.780238	0.811742	910	0.764863	0.729147	0.769618
911	0.684171	0.735072	0.761121	0.780201	0.811667	911	0.76472	0.729094	0.769525
912	0.684012	0.73492	0.760966	0.780131	0.811563	912	0.764547	0.729011	0.769398
913	0.683863	0.734773	0.760822	0.780072	0.811467	913	0.764387	0.728938	0.769273
914	0.683737	0.734622	0.760698	0.780029	0.811382	914	0.76425	0.728877	0.769154
915	0.683577	0.734427	0.760552	0.779946	0.811247	915	0.764091	0.728778	0.76898
916	0.683409	0.734213	0.760362	0.779824	0.811097	916	0.763871	0.728656	0.768816
917	0.683231	0.733997	0.760155	0.779698	0.810949	917	0.763631	0.728543	0.768644
918	0.683033	0.733767	0.759934	0.779571	0.810791	918	0.763379	0.728436	0.768444
919	0.682804	0.733485	0.759659	0.779384	0.81058	919	0.763061	0.72827	0.768216
920	0.682512	0.733137	0.75934	0.779122	0.810291	920	0.762697	0.72801	0.767935
921	0.682205	0.732767	0.758999	0.778852	0.809997	921	0.762306	0.72775	0.767637
922	0.681897	0.732382	0.758635	0.778587	0.809717	922	0.761893	0.727512	0.767326
923	0.681525	0.73192	0.758203	0.778239	0.809361	923	0.761438	0.727175	0.766936
924	0.681123	0.731415	0.757747	0.77784	0.808966	924	0.760939	0.726825	0.766491
925	0.680717	0.730914	0.757295	0.777462	0.808569	925	0.760423	0.726492	0.766059
926	0.680298	0.730407	0.756825	0.777098	0.808165	926	0.759888	0.726149	0.76564
927	0.679809	0.729799	0.756252	0.776619	0.807688	927	0.759284	0.725697	0.765119
928	0.679292	0.729162	0.755629	0.776089	0.807152	928	0.758619	0.725218	0.764558
929	0.678753	0.728491	0.754978	0.775541	0.806587	929	0.757927	0.724732	0.76395
930	0.678171	0.727768	0.754295	0.774965	0.805998	930	0.757202	0.724219	0.763298
931	0.677509	0.726982	0.753551	0.774299	0.805355	931	0.756373	0.723617	0.762626
932	0.676872	0.726197	0.752784	0.773646	0.804703	932	0.755553	0.72303	0.761938
933	0.676195	0.725383	0.751987	0.772978	0.804014	933	0.754707	0.722423	0.761205
934	0.675448	0.724511	0.751157	0.772259	0.803279	934	0.753801	0.721761	0.760431
935	0.67471	0.723595	0.750311	0.7715	0.802544	935	0.75286	0.721061	0.759674
936	0.673953	0.722671	0.749452	0.770727	0.801794	936	0.751893	0.720379	0.758886
937	0.673173	0.721721	0.748565	0.769921	0.800995	937	0.750901	0.719679	0.758045
938	0.672351	0.72072	0.747623	0.769058	0.800134	938	0.749868	0.718918	0.757146
939	0.671462	0.71966	0.7466	0.768133	0.799234	939	0.748771	0.718078	0.756204
940	0.670531	0.718562	0.745538	0.767182	0.798305	940	0.747618	0.717213	0.75524
941	0.669564	0.717422	0.744438	0.766183	0.797327	941	0.746422	0.716307	0.754231
942	0.668559	0.71623	0.743289	0.765132	0.796294	942	0.745173	0.715359	0.75317
943	0.667511	0.714975	0.742087	0.764062	0.795224	943	0.743838	0.714396	0.752081
944	0.666349	0.713615	0.740767	0.762853	0.794046	944	0.742387	0.713311	0.75088
945	0.665161	0.712196	0.7394	0.761585	0.792823	945	0.740911	0.712183	0.749605
946	0.663936	0.710707	0.737981	0.760273	0.791544	946	0.739388	0.711012	0.748265
947	0.662519	0.709063	0.736385	0.758809	0.790094	947	0.737653	0.709664	0.746805
948	0.661039	0.707337	0.734715	0.757253	0.788583	948	0.735856	0.708218	0.745282
949	0.659517	0.705553	0.732992	0.75564	0.787015	949	0.733992	0.706757	0.743681
950	0.65794	0.703712	0.731211	0.753968	0.785386	950	0.73205	0.705274	0.742007
951	0.656279	0.701815	0.729358	0.752204	0.7837	951	0.730043	0.70367	0.740301
952	0.654617	0.69992	0.727469	0.750459	0.781978	952	0.728058	0.702036	0.738572
953	0.652995	0.69805	0.725639	0.748764	0.780304	953	0.726107	0.700471	0.736873
954	0.651429	0.69623	0.723899	0.747128	0.778702	954	0.724203	0.699004	0.735226
955	0.649914	0.694495	0.722216	0.745546	0.777137	955	0.722373	0.697594	0.733618
956	0.648456	0.692855	0.720617	0.744034	0.775645	956	0.720679	0.696216	0.732069
957	0.647116	0.691352	0.719157	0.742649	0.774285	957	0.71912	0.694948	0.730668
958	0.645905	0.689993	0.71785	0.741419	0.773069	958	0.717697	0.693815	0.72943
959	0.644798	0.688758	0.716674	0.740334	0.771964	959	0.716423	0.692796	0.728298
960	0.643823	0.687705	0.715632	0.739385	0.770984	960	0.715333	0.691927	0.727257
961	0.642983	0.686782	0.714737	0.738573	0.770147	961	0.714389	0.691167	0.726377
962	0.642256	0.685984	0.713981	0.73789	0.769438	962	0.713574	0.690512	0.725644
963	0.641604	0.68533	0.713335	0.737321	0.768819	963	0.712885	0.689977	0.724984
964	0.641013	0.684747	0.712778	0.736852	0.768305	964	0.712274	0.689516	0.724428
965	0.640537	0.68426	0.712318	0.736476	0.767909	965	0.711781	0.689156	0.723963
966	0.640141	0.683851	0.711936	0.736158	0.767577	966	0.711375	0.688867	0.723556
967	0.639755	0.683476	0.711603	0.735864	0.767236	967	0.710991	0.688589	0.72318
968	0.639425	0.683142	0.711327	0.735627	0.766925	968	0.710664	0.688344	0.722859
969	0.639152	0.68292	0.711092	0.735457	0.766717	969	0.7104	0.688193	0.72261
970	0.638904	0.682748	0.710895	0.735334	0.766558	970	0.710172	0.688092	0.7224
971	0.638658	0.682542	0.710736	0.735234	0.766367	971	0.709957	0.687968	0.722197
972	0.638488	0.682423	0.710622	0.735181	0.766252	972	0.709823	0.687889	0.722067
973	0.638366	0.682339	0.710524	0.735172	0.766208	973	0.709733	0.687876	0.721957
974	0.638274	0.68229	0.710479	0.735193	0.766207	974	0.709693	0.687901	0.721872
975	0.638203	0.682289	0.710518	0.735242	0.766224	975	0.709712	0.687934	0.72184
976	0.638151	0.682305	0.710573	0.735358	0.766291	976	0.709725	0.68802	0.721862
977	0.638181	0.682406	0.710685	0.735535	0.766393	977	0.709802	0.688206	0.721913
978	0.638271	0.682565	0.710842	0.735744	0.766536	978	0.709952	0.688441	0.721982
979	0.638375	0.682745	0.711026	0.735963	0.766719	979	0.710145	0.688664	0.722088
980	0.638474	0.682959	0.711258	0.736213	0.766915	980	0.710314	0.688873	0.722304
981	0.638651	0.683222	0.711538	0.736517	0.767194	981	0.710573	0.689156	0.722544
982	0.638913	0.683546	0.711863	0.736902	0.767544	982	0.710912	0.689531	0.722817
983	0.639204	0.683909	0.712217	0.737327	0.767911	983	0.711276	0.689948	0.723117
984	0.639428	0.684239	0.712569	0.737654	0.768232	984	0.711602	0.690294	0.723377
985	0.63971	0.684606	0.712935	0.738021	0.768589	985	0.711942	0.690666	0.723709
986	0.640071	0.685072	0.71336	0.738508	0.769043	986	0.712371	0.691124	0.724138
987	0.640488	0.685616	0.713862	0.739104	0.769572	987	0.7129	0.69167	0.724615
988	0.640917	0.686127	0.714403	0.739696	0.770059	988	0.713444	0.692239	0.725038
989	0.641335	0.686645	0.714933	0.740222	0.77055	989	0.713945	0.692776	0.72549
990	0.641794	0.687225	0.71553	0.740819	0.771119	990	0.714506	0.693348	0.726038
991	0.642287	0.687836	0.716162	0.741483	0.771731	991	0.715116	0.693958	0.726625
992	0.642752	0.688382	0.716697	0.742057	0.772267	992	0.715648	0.694542	0.727103
993	0.64324	0.688919	0.71724	0.742625	0.772813	993	0.716215	0.695113	0.727574
994	0.643782	0.689596	0.717914	0.743287	0.773459	994	0.716888	0.695776	0.728159
995	0.644348	0.690338	0.718636	0.744006	0.774144	995	0.7176	0.696476	0.728807
996	0.64489	0.690971	0.719242	0.744679	0.774748	996	0.718236	0.697096	0.729386
997	0.645491	0.691678	0.719966	0.745378	0.775446	997	0.718959	0.697817	0.73
998	0.646169	0.692467	0.7208	0.746167	0.776235	998	0.719752	0.698616	0.730735
999	0.646827	0.693241	0.721588	0.746943	0.776982	999	0.72051	0.699387	0.731452
1000	0.647382	0.69392	0.722224	0.747611	0.777594	1000	0.721166	0.70006	0.732013
1001	0.63209	0.680122	0.711569	0.733644	0.764629	1001	0.70666	0.680774	0.725798
1002	0.632678	0.680815	0.712266	0.734356	0.765279	1002	0.707381	0.681397	0.72646
1003	0.633242	0.681504	0.712946	0.73504	0.765925	1003	0.708075	0.681999	0.72712
1004	0.633824	0.682209	0.713632	0.73573	0.766588	1004	0.708798	0.682611	0.727782
1005	0.634426	0.682923	0.714337	0.736446	0.767257	1005	0.709544	0.683233	0.728458
1006	0.635026	0.683636	0.715042	0.737164	0.767921	1006	0.710297	0.683845	0.729132
1007	0.635655	0.68437	0.715777	0.737901	0.768614	1007	0.711066	0.684493	0.729831
1008	0.636336	0.685136	0.716551	0.738685	0.769343	1008	0.711889	0.685179	0.730564
1009	0.63698	0.685883	0.717304	0.739437	0.770046	1009	0.712672	0.685838	0.73128
1010	0.637609	0.686628	0.718063	0.740178	0.770747	1010	0.713433	0.686505	0.731997
1011	0.638258	0.687385	0.718821	0.740931	0.771459	1011	0.714216	0.687172	0.732725
1012	0.638906	0.68814	0.719569	0.741685	0.772169	1012	0.714998	0.687823	0.733461
1013	0.639555	0.68891	0.720331	0.742436	0.772878	1013	0.715787	0.68849	0.734189
1014	0.640218	0.689692	0.721091	0.743189	0.773598	1014	0.71659	0.689158	0.734924
1015	0.640876	0.690458	0.721834	0.743932	0.774303	1015	0.717381	0.6898	0.73566
1016	0.641527	0.691222	0.722586	0.744671	0.775009	1016	0.718173	0.690457	0.736379
1017	0.642182	0.691994	0.723355	0.745431	0.775727	1017	0.718982	0.691126	0.737105
1018	0.642844	0.692773	0.724129	0.746197	0.776449	1018	0.719791	0.691806	0.737839
1019	0.643522	0.693574	0.724934	0.746995	0.777198	1019	0.720615	0.692522	0.738597
1020	0.644188	0.694352	0.725708	0.747758	0.777922	1020	0.721428	0.693207	0.739322
1021	0.644845	0.695122	0.726468	0.748504	0.778632	1021	0.722236	0.693877	0.74003
1022	0.645514	0.695897	0.727237	0.749261	0.779352	1022	0.723044	0.69456	0.740753
1023	0.646203	0.69667	0.728006	0.750019	0.78009	1023	0.723868	0.695256	0.741468
1024	0.646868	0.697434	0.728766	0.750766	0.780799	1024	0.724666	0.695932	0.742183
1025	0.647529	0.698205	0.729534	0.751519	0.781497	1025	0.725444	0.696607	0.74292
1026	0.648183	0.698959	0.730282	0.752253	0.782191	1026	0.726223	0.697265	0.743633
1027	0.648822	0.699693	0.73101	0.752966	0.782863	1027	0.726985	0.697901	0.744326
1028	0.649457	0.700432	0.731737	0.753676	0.783536	1028	0.727753	0.698528	0.745023
1029	0.650098	0.701171	0.732463	0.754381	0.784218	1029	0.728524	0.699159	0.745716
1030	0.650732	0.701896	0.733176	0.755087	0.784897	1030	0.72928	0.69979	0.746403
1031	0.651338	0.7026	0.733868	0.755762	0.785548	1031	0.730009	0.700388	0.747072
1032	0.651927	0.70329	0.734548	0.756416	0.786179	1032	0.730716	0.700964	0.747736
1033	0.652509	0.703966	0.735212	0.757065	0.786804	1033	0.731416	0.701541	0.748376
1034	0.653068	0.704618	0.735845	0.757693	0.787415	1034	0.732093	0.702099	0.748991
1035	0.65363	0.705268	0.736491	0.758318	0.788012	1035	0.732771	0.702655	0.749606
1036	0.654195	0.705917	0.737139	0.758943	0.788602	1036	0.733451	0.703215	0.750212
1037	0.65474	0.706545	0.737768	0.759547	0.789174	1037	0.734102	0.703759	0.750804
1038	0.655279	0.707163	0.738407	0.760139	0.789727	1038	0.734743	0.704294	0.751392
1039	0.655798	0.707761	0.739008	0.760713	0.790269	1039	0.73536	0.704807	0.751963
1040	0.656306	0.70835	0.739581	0.76128	0.790805	1040	0.735954	0.705317	0.752523
1041	0.656792	0.708911	0.740143	0.761821	0.791321	1041	0.73653	0.705801	0.753062
1042	0.657257	0.70945	0.740686	0.762339	0.791822	1042	0.737087	0.706262	0.753585
1043	0.657703	0.70996	0.741202	0.762837	0.792297	1043	0.737623	0.706695	0.754082
1044	0.658144	0.710466	0.741725	0.763331	0.792774	1044	0.738149	0.707128	0.754587
1045	0.658573	0.710959	0.742232	0.763802	0.793236	1045	0.738654	0.70755	0.755078
1046	0.658989	0.711438	0.742713	0.764262	0.793681	1046	0.739146	0.707958	0.755545
1047	0.6594	0.711913	0.743176	0.76471	0.794117	1047	0.739628	0.708354	0.756008
1048	0.659794	0.712365	0.743625	0.765147	0.794534	1048	0.74009	0.708744	0.756445
1049	0.660171	0.712795	0.74405	0.765572	0.794933	1049	0.740534	0.709125	0.756853
1050	0.660536	0.713213	0.744466	0.765975	0.795314	1050	0.740966	0.70949	0.757246
1051	0.660899	0.713627	0.744881	0.766379	0.795688	1051	0.741398	0.709861	0.757626
1052	0.66123	0.714005	0.745262	0.766743	0.79603	1052	0.741786	0.710188	0.757987
1053	0.661534	0.714361	0.745616	0.767076	0.796337	1053	0.742155	0.71048	0.758318
1054	0.661834	0.714701	0.745959	0.767396	0.796643	1054	0.742499	0.710771	0.758649
1055	0.662115	0.715013	0.746288	0.767682	0.796936	1055	0.742802	0.71104	0.758978
1056	0.662384	0.715316	0.746593	0.767967	0.797209	1056	0.743098	0.711297	0.759286
1057	0.662643	0.715607	0.74688	0.768242	0.797468	1057	0.743378	0.711541	0.759585
1058	0.662897	0.715887	0.747155	0.768505	0.797721	1058	0.743644	0.711788	0.759867
1059	0.663135	0.716145	0.747404	0.768751	0.797959	1059	0.743894	0.712016	0.760127
1060	0.663358	0.716383	0.747622	0.76899	0.798174	1060	0.744128	0.712223	0.760365
1061	0.663573	0.716611	0.747839	0.769206	0.798387	1061	0.744344	0.712434	0.760592
1062	0.663789	0.716829	0.748049	0.769407	0.798609	1062	0.74455	0.712658	0.760802
1063	0.663972	0.717024	0.748233	0.769588	0.79879	1063	0.744726	0.712836	0.761003
1064	0.664135	0.717206	0.748407	0.76975	0.798948	1064	0.74488	0.712994	0.761193
1065	0.664287	0.717371	0.748554	0.769902	0.799096	1065	0.745017	0.71314	0.761369
1066	0.664418	0.717521	0.74868	0.770043	0.799222	1066	0.745134	0.713254	0.761542
1067	0.66454	0.717645	0.748784	0.770157	0.799334	1067	0.745232	0.713366	0.761677
1068	0.664665	0.717757	0.748871	0.770261	0.79945	1068	0.74532	0.713487	0.761795
1069	0.664755	0.717838	0.748931	0.770334	0.799524	1069	0.745378	0.713568	0.761884
1070	0.664822	0.717879	0.748958	0.770366	0.799556	1070	0.745407	0.713617	0.761925
1071	0.664878	0.717918	0.748981	0.770401	0.799594	1071	0.745425	0.713661	0.761977
1072	0.66491	0.717943	0.748994	0.770428	0.799616	1072	0.745427	0.713683	0.762025
1073	0.664934	0.717953	0.748982	0.770434	0.799625	1073	0.74541	0.713694	0.762052
1074	0.664948	0.71795	0.748951	0.770428	0.799625	1074	0.745377	0.713696	0.762068
1075	0.664955	0.717944	0.748912	0.770419	0.799634	1075	0.745334	0.713697	0.762087
1076	0.664945	0.717908	0.748845	0.770379	0.799598	1076	0.745267	0.713669	0.762068
1077	0.664927	0.717854	0.748748	0.770314	0.799532	1077	0.745184	0.71362	0.762021
1078	0.664886	0.717775	0.748645	0.770242	0.79946	1078	0.745073	0.713565	0.761966
1079	0.664835	0.717675	0.748539	0.770164	0.799371	1079	0.744943	0.713506	0.761902
1080	0.664757	0.717555	0.748394	0.770052	0.79926	1080	0.744791	0.713413	0.761807
1081	0.664655	0.717413	0.748228	0.76992	0.799136	1081	0.744612	0.713305	0.761693
1082	0.664539	0.717254	0.748037	0.769769	0.798993	1082	0.744421	0.713177	0.761558
1083	0.664402	0.717076	0.747804	0.769578	0.79882	1083	0.744211	0.713015	0.761382
1084	0.664257	0.716886	0.747578	0.769399	0.798649	1084	0.743989	0.712854	0.761218
1085	0.664102	0.716688	0.747347	0.769232	0.798481	1085	0.743757	0.712688	0.761064
1086	0.663929	0.716465	0.747094	0.76903	0.798286	1086	0.743503	0.712505	0.760874
1087	0.663752	0.716235	0.74684	0.768825	0.798091	1087	0.743243	0.712322	0.760682
1088	0.66355	0.715973	0.746556	0.768592	0.797858	1088	0.742954	0.712107	0.760456
1089	0.663329	0.715687	0.746248	0.768335	0.797599	1089	0.742643	0.711873	0.760203
1090	0.663091	0.71537	0.745916	0.768045	0.797306	1090	0.742309	0.711618	0.759909
1091	0.662834	0.715052	0.745566	0.767754	0.797016	1091	0.741962	0.71135	0.759621
1092	0.662553	0.714714	0.745188	0.76745	0.796701	1092	0.741591	0.711055	0.759317
1093	0.662271	0.714365	0.744815	0.767133	0.796392	1093	0.741216	0.710762	0.759007
1094	0.661975	0.714013	0.744428	0.766804	0.796086	1094	0.740831	0.710462	0.758692
1095	0.661673	0.713636	0.744038	0.766466	0.795759	1095	0.740433	0.710152	0.758359
1096	0.661375	0.713239	0.743651	0.766116	0.795425	1096	0.740029	0.709839	0.758015
1097	0.661047	0.712831	0.743243	0.765758	0.795072	1097	0.739604	0.709509	0.757658
1098	0.660697	0.712402	0.742819	0.765388	0.794697	1098	0.739151	0.709161	0.75729
1099	0.660345	0.711973	0.742393	0.765018	0.794326	1099	0.73871	0.708816	0.756906
1100	0.659969	0.711535	0.741957	0.76464	0.793942	1100	0.73826	0.708459	0.756506
1101	0.659601	0.711088	0.741519	0.76426	0.79356	1101	0.737812	0.708104	0.756101
1102	0.659246	0.710639	0.74108	0.763888	0.793191	1102	0.737382	0.707765	0.75568
1103	0.658868	0.710178	0.740634	0.763496	0.7928	1103	0.736926	0.707402	0.755257
1104	0.658481	0.709712	0.740191	0.763095	0.792402	1104	0.736455	0.707027	0.754847
1105	0.658085	0.709228	0.739729	0.762678	0.791991	1105	0.735976	0.706644	0.754406
1106	0.657678	0.708732	0.739259	0.762255	0.791565	1106	0.735486	0.706253	0.753954
1107	0.657257	0.708225	0.738785	0.761817	0.791122	1107	0.734984	0.70585	0.753489
1108	0.656827	0.707709	0.738294	0.761378	0.790675	1108	0.734472	0.705438	0.753021
1109	0.656401	0.707192	0.737795	0.760951	0.790226	1109	0.733958	0.705031	0.75255
1110	0.655939	0.706638	0.737274	0.76048	0.78975	1110	0.733421	0.704586	0.752041
1111	0.655456	0.706072	0.736744	0.759997	0.789266	1111	0.732874	0.704119	0.751527
1112	0.654958	0.70548	0.736189	0.759489	0.788755	1112	0.732303	0.703641	0.750979
1113	0.65445	0.70487	0.735621	0.758956	0.788228	1113	0.731725	0.703153	0.750397
1114	0.653906	0.704224	0.735023	0.758403	0.787672	1114	0.731109	0.702633	0.749795
1115	0.653369	0.703588	0.734433	0.757866	0.787123	1115	0.730497	0.702122	0.749208
1116	0.652759	0.702868	0.733767	0.757249	0.786499	1116	0.729804	0.701537	0.748543
1117	0.65212	0.70211	0.733083	0.756614	0.785855	1117	0.729091	0.700924	0.747855
1118	0.651415	0.701282	0.732317	0.755898	0.785132	1118	0.728292	0.700244	0.747091
1119	0.650679	0.700431	0.73151	0.755137	0.784367	1119	0.727447	0.699534	0.746294
1120	0.649853	0.699465	0.730606	0.754289	0.783516	1120	0.726507	0.698735	0.745396
1121	0.648977	0.69844	0.72965	0.753395	0.782618	1121	0.725516	0.69789	0.744442
1122	0.648023	0.697325	0.728598	0.752408	0.781636	1122	0.724429	0.696963	0.743403
1123	0.64695	0.69607	0.727418	0.751291	0.780531	1123	0.723203	0.69592	0.742234
1124	0.645815	0.694734	0.726172	0.750112	0.779371	1124	0.721913	0.694816	0.740993
1125	0.644512	0.693217	0.724734	0.74874	0.778024	1125	0.720413	0.693544	0.73958
1126	0.643117	0.691602	0.723197	0.747258	0.776577	1126	0.718795	0.692185	0.73807
1127	0.641544	0.689778	0.721451	0.745585	0.774943	1127	0.716973	0.690642	0.736366
1128	0.639855	0.687819	0.71957	0.743794	0.773185	1128	0.715014	0.688984	0.734536
1129	0.637974	0.685649	0.717476	0.741778	0.771224	1129	0.712825	0.687131	0.732505
1130	0.635951	0.683323	0.715224	0.739611	0.769118	1130	0.710477	0.685137	0.730322
1131	0.63375	0.680788	0.712762	0.737229	0.766813	1131	0.707903	0.682955	0.727947
1132	0.631386	0.678067	0.710114	0.734652	0.764332	1132	0.705126	0.680607	0.725398
1133	0.628863	0.675167	0.707286	0.731894	0.761678	1133	0.70216	0.678091	0.722682
1134	0.626173	0.672063	0.704258	0.728939	0.758833	1134	0.698987	0.6754	0.719773
1135	0.62335	0.668825	0.701084	0.725832	0.755854	1135	0.695656	0.672568	0.716742
1136	0.620367	0.665417	0.697737	0.722545	0.752716	1136	0.692138	0.669571	0.713561
1137	0.617257	0.661869	0.694241	0.719111	0.749433	1137	0.688461	0.666443	0.710243
1138	0.614036	0.658205	0.690612	0.715535	0.746022	1138	0.684653	0.663199	0.706794
1139	0.610756	0.654479	0.686924	0.711888	0.742547	1139	0.680773	0.659883	0.703301
1140	0.60744	0.650728	0.683205	0.708209	0.739031	1140	0.67686	0.656536	0.699772
1141	0.60402	0.646867	0.679372	0.70441	0.735393	1141	0.672825	0.653086	0.696127
1142	0.600671	0.643102	0.675631	0.700694	0.731839	1142	0.668889	0.649701	0.692572
1143	0.597258	0.63928	0.67183	0.696914	0.728224	1143	0.664886	0.646249	0.688968
1144	0.593966	0.635602	0.66817	0.69327	0.724732	1144	0.661036	0.642922	0.685486
1145	0.590662	0.631919	0.664503	0.689604	0.721224	1145	0.657179	0.639576	0.681992
1146	0.587525	0.628444	0.661036	0.686149	0.717898	1146	0.653539	0.63641	0.678683
1147	0.584434	0.625034	0.657627	0.682752	0.714615	1147	0.649964	0.633293	0.675421
1148	0.581534	0.62185	0.65445	0.679588	0.711551	1148	0.646629	0.630375	0.672381
1149	0.57873	0.618795	0.6514	0.676546	0.708597	1149	0.643422	0.627557	0.669461
1150	0.57613	0.615971	0.648578	0.673744	0.705861	1150	0.64047	0.624954	0.666746
1151	0.573664	0.613311	0.645918	0.671112	0.703279	1151	0.637694	0.622493	0.664184
1152	0.571391	0.610869	0.643481	0.668699	0.700904	1152	0.63515	0.620235	0.661822
1153	0.569296	0.608631	0.641248	0.66649	0.698715	1153	0.632829	0.618166	0.659633
1154	0.567364	0.60659	0.639205	0.664481	0.696714	1154	0.63071	0.616269	0.657633
1155	0.565598	0.604732	0.637359	0.662666	0.694903	1155	0.628787	0.61455	0.655818
1156	0.564008	0.60307	0.635703	0.661052	0.693274	1156	0.627069	0.613007	0.654188
1157	0.56256	0.601587	0.63421	0.659607	0.691804	1157	0.625524	0.61161	0.652727
1158	0.561249	0.600251	0.632871	0.658309	0.690481	1158	0.624142	0.610353	0.651401
1159	0.56006	0.599046	0.631664	0.657149	0.68929	1159	0.622896	0.609224	0.650205
1160	0.55901	0.598003	0.630617	0.656148	0.68825	1160	0.621814	0.608241	0.649162
1161	0.558053	0.597055	0.629664	0.655247	0.687312	1161	0.620836	0.607351	0.648213
1162	0.55723	0.596246	0.628854	0.654499	0.686524	1162	0.62001	0.606601	0.647401
1163	0.556461	0.595506	0.628106	0.653806	0.685788	1163	0.619248	0.605902	0.64665
1164	0.555797	0.594888	0.627475	0.653228	0.68516	1164	0.618614	0.605309	0.646007
1165	0.555179	0.594312	0.626891	0.652695	0.684584	1165	0.618018	0.604759	0.645419
1166	0.554639	0.593821	0.626394	0.652245	0.684091	1166	0.617503	0.604291	0.64492
1167	0.554135	0.593366	0.625933	0.651831	0.683638	1167	0.617033	0.603854	0.644455
1168	0.553704	0.592985	0.625546	0.651487	0.683264	1168	0.61664	0.603482	0.64407
1169	0.553286	0.59262	0.625172	0.651164	0.682905	1169	0.61626	0.603127	0.643701
1170	0.552912	0.592302	0.624843	0.650887	0.682593	1170	0.61593	0.602813	0.643379
1171	0.552553	0.592001	0.624527	0.650629	0.682295	1171	0.615618	0.602516	0.643069
1172	0.552213	0.591717	0.624223	0.650387	0.682016	1172	0.615314	0.602231	0.642788
1173	0.55189	0.591442	0.623936	0.65015	0.681746	1173	0.615027	0.601959	0.642513
1174	0.551562	0.591172	0.623647	0.649909	0.681469	1174	0.614749	0.601686	0.642221
1175	0.551242	0.59091	0.623365	0.649674	0.681203	1175	0.614476	0.601419	0.641942
1176	0.550921	0.590637	0.623078	0.649431	0.680934	1176	0.6142	0.601148	0.641653
1177	0.550599	0.590369	0.622791	0.649194	0.680664	1177	0.613925	0.600884	0.641361
1178	0.550276	0.590094	0.6225	0.648946	0.680388	1178	0.61364	0.600613	0.64107
1179	0.549958	0.589812	0.622205	0.648689	0.68011	1179	0.613348	0.600338	0.640777
1180	0.549634	0.589529	0.621915	0.648432	0.679827	1180	0.613054	0.600057	0.64049
1181	0.549305	0.589245	0.621628	0.648171	0.679539	1181	0.612753	0.59977	0.640211
1182	0.548977	0.588956	0.621332	0.647906	0.679247	1182	0.612453	0.599483	0.639915
1183	0.548636	0.588648	0.621027	0.647629	0.678945	1183	0.612142	0.59918	0.639609
1184	0.548317	0.588365	0.620732	0.64737	0.678655	1184	0.611846	0.598902	0.639316
1185	0.548002	0.588082	0.620423	0.647109	0.678355	1185	0.611547	0.598636	0.639001
1186	0.5477	0.587811	0.620143	0.646864	0.678079	1186	0.611267	0.598372	0.638719
1187	0.547407	0.58755	0.619877	0.646627	0.677815	1187	0.610994	0.598112	0.63846
1188	0.547128	0.587301	0.619621	0.646404	0.67756	1188	0.610735	0.597865	0.638208
1189	0.546866	0.587067	0.619396	0.6462	0.677328	1189	0.610505	0.597639	0.637969
1190	0.546624	0.586857	0.619191	0.646016	0.67712	1190	0.610297	0.597434	0.637754
1191	0.546416	0.586681	0.619008	0.645864	0.676935	1191	0.61012	0.597265	0.637557
1192	0.546234	0.586532	0.618859	0.645739	0.676772	1192	0.609976	0.597122	0.637383
1193	0.546078	0.586404	0.618739	0.645639	0.676637	1193	0.609854	0.596996	0.637248
1194	0.545952	0.586312	0.618652	0.645577	0.676538	1194	0.609765	0.596907	0.637147
1195	0.545859	0.586255	0.618605	0.645549	0.676474	1195	0.609721	0.596857	0.637068
1196	0.545797	0.586229	0.618593	0.645555	0.676447	1196	0.60971	0.596835	0.637028
1197	0.545767	0.586239	0.618611	0.645595	0.676448	1197	0.609729	0.596842	0.637026
1198	0.545774	0.586295	0.618664	0.645676	0.676488	1198	0.609787	0.596885	0.637065
1199	0.545796	0.586353	0.618736	0.645769	0.676539	1199	0.609863	0.596943	0.637109
1200	0.545844	0.586431	0.618838	0.645891	0.676613	1200	0.609962	0.597024	0.637184
1201	0.545921	0.586546	0.618965	0.646042	0.676719	1201	0.610093	0.597137	0.637285
1202	0.546019	0.586686	0.619119	0.646215	0.676853	1202	0.610257	0.59728	0.637398
1203	0.546144	0.586849	0.619296	0.646416	0.677009	1203	0.610443	0.597441	0.637544
1204	0.546302	0.58705	0.619503	0.646654	0.677196	1204	0.610659	0.597631	0.637733
1205	0.546475	0.58726	0.619723	0.646898	0.677397	1205	0.61089	0.597836	0.637925
1206	0.54667	0.587483	0.619963	0.647158	0.677618	1206	0.611144	0.598061	0.63813
1207	0.546882	0.587728	0.620224	0.64744	0.677859	1207	0.611416	0.598308	0.638356
1208	0.547109	0.587991	0.620489	0.64773	0.678109	1208	0.611696	0.598561	0.6386
1209	0.547354	0.588276	0.620779	0.648044	0.678386	1209	0.612001	0.598839	0.638863
1210	0.547613	0.588574	0.621096	0.648375	0.678688	1210	0.612319	0.599133	0.639157
1211	0.547894	0.588884	0.621424	0.648715	0.679002	1211	0.612645	0.59944	0.639465
1212	0.5482	0.589215	0.621776	0.649075	0.679333	1212	0.612997	0.599777	0.639786
1213	0.548521	0.589563	0.622145	0.649454	0.679688	1213	0.613364	0.600124	0.640135
1214	0.54885	0.589921	0.622507	0.649839	0.680055	1214	0.613737	0.600476	0.640491
1215	0.549197	0.590299	0.62289	0.650243	0.68044	1215	0.614129	0.600853	0.640858
1216	0.549563	0.590695	0.623298	0.650665	0.680847	1216	0.614543	0.601249	0.64125
1217	0.549933	0.591092	0.623709	0.651079	0.681255	1217	0.614954	0.601639	0.641648
1218	0.550316	0.591506	0.624133	0.651514	0.68168	1218	0.615379	0.602042	0.642068
1219	0.550718	0.591943	0.624577	0.65197	0.682115	1219	0.615822	0.602457	0.642514
1220	0.551125	0.59238	0.625025	0.652431	0.682566	1220	0.616269	0.602884	0.642964
1221	0.551541	0.59283	0.625482	0.652908	0.68304	1221	0.616724	0.603323	0.643433
1222	0.551962	0.593284	0.625942	0.653384	0.683511	1222	0.617184	0.603765	0.643901
1223	0.552401	0.593749	0.626423	0.653871	0.683995	1223	0.617657	0.604228	0.644379
1224	0.552829	0.594207	0.626888	0.654347	0.684468	1224	0.618121	0.604674	0.644848
1225	0.553251	0.594667	0.627344	0.654815	0.684936	1225	0.618583	0.60511	0.645316
1226	0.553683	0.595128	0.627801	0.655295	0.685412	1226	0.619048	0.605556	0.645788
1227	0.554124	0.595582	0.628266	0.655774	0.685889	1227	0.619514	0.606008	0.64626
1228	0.554555	0.596042	0.628729	0.656244	0.68636	1228	0.619982	0.606449	0.646728
1229	0.554989	0.596501	0.629188	0.656712	0.68683	1229	0.620449	0.606893	0.64719
1230	0.555425	0.59696	0.629655	0.657187	0.687307	1230	0.620914	0.60734	0.647667
1231	0.555841	0.59741	0.630109	0.657646	0.68777	1231	0.621363	0.607761	0.648141
1232	0.556253	0.597854	0.630552	0.658102	0.688229	1232	0.621809	0.608183	0.648602
1233	0.556686	0.598303	0.631004	0.658573	0.688695	1233	0.622264	0.608621	0.649071
1234	0.557103	0.59874	0.631446	0.659028	0.689147	1234	0.622709	0.609039	0.64953
1235	0.557509	0.599181	0.631886	0.659482	0.689598	1235	0.623157	0.609459	0.649978
1236	0.557925	0.599621	0.632332	0.65994	0.690058	1236	0.623607	0.609888	0.65043
1237	0.558327	0.600047	0.632763	0.660377	0.690501	1237	0.624043	0.610295	0.650872
1238	0.558729	0.600481	0.633196	0.660815	0.690941	1238	0.624478	0.610706	0.651312
1239	0.559129	0.600907	0.633623	0.661252	0.691376	1239	0.62491	0.611112	0.65175
1240	0.559538	0.601328	0.634045	0.661688	0.691806	1240	0.625344	0.611516	0.652184
1241	0.559931	0.601744	0.634462	0.662114	0.692229	1241	0.625767	0.611911	0.652609
1242	0.56032	0.602161	0.63488	0.662541	0.692653	1242	0.626185	0.612305	0.653043
1243	0.560692	0.602558	0.635278	0.66295	0.693057	1243	0.62659	0.61268	0.653451
1244	0.561051	0.602939	0.635661	0.663341	0.693442	1244	0.626984	0.613042	0.653833
1245	0.561412	0.603324	0.636047	0.663738	0.693833	1245	0.627377	0.613408	0.654227
1246	0.561767	0.603704	0.636429	0.664134	0.69422	1246	0.627763	0.613767	0.654622
1247	0.562111	0.604066	0.636794	0.664513	0.694595	1247	0.628138	0.614112	0.654998
1248	0.562455	0.604434	0.63716	0.664888	0.694974	1248	0.62851	0.614467	0.65537
1249	0.562788	0.604789	0.637508	0.66525	0.695334	1249	0.628866	0.614798	0.655737
1250	0.563087	0.605112	0.637822	0.665578	0.695651	1250	0.629191	0.615095	0.656063
1251	0.563369	0.605415	0.638128	0.66589	0.695956	1251	0.629501	0.615382	0.656372
1252	0.563656	0.605716	0.638435	0.666204	0.696269	1252	0.629808	0.615667	0.656694
1253	0.563928	0.606004	0.638716	0.666497	0.696562	1253	0.630096	0.615937	0.656991
1254	0.564176	0.606264	0.638977	0.666771	0.696833	1254	0.630363	0.616187	0.657263
1255	0.564416	0.606513	0.639224	0.667029	0.697089	1255	0.630618	0.616419	0.657525
1256	0.564632	0.606739	0.639436	0.667252	0.697309	1256	0.630847	0.616631	0.657743
1257	0.564821	0.606935	0.639623	0.66745	0.697501	1257	0.631046	0.616814	0.657938
1258	0.565	0.607118	0.639801	0.667637	0.697691	1258	0.631228	0.616988	0.658132
1259	0.565168	0.607287	0.639961	0.667804	0.697868	1259	0.631396	0.617152	0.658304
1260	0.565312	0.607432	0.640097	0.66795	0.698016	1260	0.63154	0.617288	0.658456
1261	0.565433	0.607552	0.640217	0.668081	0.698144	1261	0.631666	0.617396	0.658594
1262	0.565534	0.607649	0.640307	0.668178	0.698245	1262	0.631758	0.617486	0.658703
1263	0.565617	0.60773	0.640371	0.668249	0.698316	1263	0.631826	0.617556	0.658789
1264	0.565676	0.60778	0.640411	0.668294	0.698372	1264	0.631865	0.617603	0.658852
1265	0.565712	0.607804	0.640425	0.668311	0.698407	1265	0.631875	0.61763	0.658891
1266	0.565726	0.6078	0.640415	0.668301	0.698412	1266	0.631859	0.617632	0.658901
1267	0.565713	0.607765	0.640378	0.668269	0.698392	1267	0.631812	0.617602	0.658897
1268	0.565685	0.607715	0.640324	0.668214	0.698353	1268	0.631744	0.617548	0.658882
1269	0.565637	0.607641	0.640245	0.66813	0.698283	1269	0.631654	0.617474	0.658832
1270	0.565559	0.607532	0.640132	0.668011	0.698186	1270	0.631524	0.617378	0.65875
1271	0.565465	0.607405	0.639995	0.667869	0.698082	1271	0.631369	0.617264	0.658657
1272	0.565353	0.607252	0.639831	0.6677	0.697951	1272	0.631197	0.617127	0.658529
1273	0.565218	0.607073	0.639646	0.667509	0.69779	1273	0.630996	0.616969	0.658376
1274	0.565068	0.606878	0.639446	0.667297	0.697615	1274	0.630768	0.616794	0.65822
1275	0.564895	0.606655	0.639213	0.66705	0.697412	1275	0.630512	0.616589	0.658035
1276	0.564687	0.606394	0.638943	0.666767	0.697174	1276	0.630217	0.616353	0.657809
1277	0.564449	0.606096	0.638639	0.666448	0.696905	1277	0.629878	0.616082	0.657562
1278	0.564185	0.605767	0.638307	0.666098	0.696605	1278	0.629504	0.615779	0.657294
1279	0.563902	0.605418	0.637962	0.665729	0.696285	1279	0.629113	0.615463	0.657
1280	0.563598	0.605042	0.637592	0.665323	0.695942	1280	0.628695	0.615127	0.656676
1281	0.563266	0.604638	0.637185	0.664885	0.69557	1281	0.628243	0.614765	0.656318
1282	0.562907	0.604204	0.636742	0.664418	0.695169	1282	0.627761	0.614369	0.655933
1283	0.562516	0.603732	0.636265	0.663911	0.694733	1283	0.627237	0.61394	0.655518
1284	0.562095	0.603225	0.635749	0.663367	0.694261	1284	0.626672	0.613477	0.65507
1285	0.561641	0.602683	0.635202	0.662787	0.693754	1285	0.62607	0.612981	0.654589
1286	0.561152	0.602102	0.634627	0.662163	0.693211	1286	0.625426	0.61245	0.654077
1287	0.560632	0.601487	0.634006	0.661504	0.692633	1287	0.624746	0.611885	0.653526
1288	0.560083	0.60084	0.633348	0.660811	0.692023	1288	0.624032	0.611291	0.65294
1289	0.559491	0.600145	0.632637	0.660072	0.691365	1289	0.623269	0.610648	0.65231
1290	0.558857	0.599403	0.631886	0.659284	0.690663	1290	0.622453	0.609959	0.651643
1291	0.558205	0.598641	0.631105	0.658471	0.68994	1291	0.621607	0.609252	0.650959
1292	0.557505	0.597833	0.63027	0.657605	0.689164	1292	0.620702	0.608497	0.650227
1293	0.556758	0.596972	0.629394	0.656677	0.688335	1293	0.619745	0.607689	0.649448
1294	0.555982	0.596074	0.628473	0.655705	0.687468	1294	0.618746	0.606844	0.64863
1295	0.555154	0.595124	0.627487	0.654682	0.68655	1295	0.61769	0.605947	0.647761
1296	0.554285	0.594123	0.626465	0.653617	0.685585	1296	0.616593	0.605003	0.64685
1297	0.553379	0.593083	0.625394	0.652501	0.684575	1297	0.615449	0.604019	0.64589
1298	0.552433	0.592008	0.624271	0.651334	0.683523	1298	0.614254	0.603	0.644888
1299	0.551457	0.590889	0.623111	0.650128	0.682431	1299	0.61302	0.601942	0.643848
1300	0.550423	0.589704	0.62189	0.648857	0.681272	1300	0.611721	0.600824	0.642742
1301	0.549343	0.588479	0.620614	0.647534	0.680068	1301	0.61037	0.599664	0.641588
1302	0.548227	0.587213	0.619293	0.646168	0.678826	1302	0.608971	0.598464	0.640402
1303	0.547039	0.585877	0.6179	0.644729	0.677506	1303	0.607498	0.59719	0.639144
1304	0.545808	0.584495	0.616454	0.643233	0.676139	1304	0.605972	0.59587	0.637835
1305	0.544538	0.583063	0.614956	0.641682	0.674727	1305	0.604385	0.594504	0.636491
1306	0.543208	0.581569	0.613406	0.640081	0.673256	1306	0.602741	0.59308	0.635091
1307	0.541835	0.580026	0.611802	0.638429	0.671735	1307	0.601052	0.591608	0.633635
1308	0.540402	0.57842	0.610127	0.636705	0.670143	1308	0.599292	0.59007	0.632117
1309	0.538919	0.576766	0.608385	0.634922	0.66849	1309	0.59747	0.588471	0.630548
1310	0.537386	0.575052	0.606599	0.633084	0.66679	1310	0.595596	0.586828	0.628923
1311	0.535803	0.573279	0.604757	0.631189	0.665032	1311	0.593666	0.585131	0.627239
1312	0.534164	0.571441	0.60285	0.629221	0.663216	1312	0.591666	0.583373	0.625496
1313	0.532485	0.569564	0.600918	0.627216	0.66136	1313	0.589636	0.581579	0.623711
1314	0.530736	0.567622	0.598917	0.625145	0.659435	1314	0.587534	0.579717	0.621862
1315	0.528931	0.565623	0.596847	0.623008	0.657453	1315	0.585364	0.577792	0.619961
1316	0.52709	0.563587	0.594749	0.620831	0.655431	1316	0.583167	0.575834	0.618012
1317	0.525192	0.561488	0.592587	0.618591	0.653344	1317	0.580905	0.573813	0.616003
1318	0.52326	0.559351	0.590381	0.616314	0.651231	1318	0.578603	0.571756	0.613962
1319	0.521295	0.557175	0.588145	0.613993	0.649075	1319	0.576271	0.569668	0.611871
1320	0.519263	0.55493	0.585841	0.611603	0.646841	1320	0.573861	0.56751	0.609715
1321	0.517184	0.552649	0.583504	0.609183	0.64458	1321	0.571411	0.565314	0.607535
1322	0.515063	0.550319	0.58113	0.606706	0.642276	1322	0.568922	0.563077	0.605298
1323	0.512907	0.547949	0.578718	0.604189	0.639928	1323	0.566395	0.560803	0.603017
1324	0.510733	0.545568	0.576296	0.601671	0.637572	1324	0.563858	0.558511	0.600736
1325	0.508526	0.543155	0.573841	0.599113	0.635178	1325	0.561289	0.556191	0.598407
1326	0.506299	0.540722	0.571363	0.596533	0.63276	1326	0.558703	0.553851	0.596051
1327	0.504045	0.538264	0.568866	0.59393	0.630326	1327	0.556096	0.55148	0.593683
1328	0.50175	0.535761	0.566332	0.591283	0.627842	1328	0.553447	0.549068	0.591266
1329	0.49945	0.533254	0.563795	0.588633	0.625349	1329	0.550795	0.546646	0.588847
1330	0.497131	0.530733	0.561246	0.585971	0.622843	1330	0.548128	0.544204	0.586422
1331	0.494789	0.528193	0.558678	0.583285	0.62031	1331	0.545442	0.541746	0.583966
1332	0.49246	0.52566	0.556121	0.580606	0.617787	1332	0.54277	0.53929	0.58152
1333	0.490123	0.523121	0.553561	0.57792	0.615264	1333	0.540096	0.536831	0.579066
1334	0.487786	0.520591	0.551015	0.575248	0.612743	1334	0.537433	0.534383	0.576614
1335	0.485457	0.518071	0.548481	0.572588	0.61023	1335	0.534785	0.531938	0.574174
1336	0.483136	0.515561	0.545962	0.569943	0.607724	1336	0.532151	0.529499	0.571745
1337	0.480823	0.513066	0.543456	0.567316	0.605234	1337	0.529539	0.527074	0.569323
1338	0.478528	0.510599	0.540973	0.564711	0.602763	1338	0.526955	0.52467	0.56692
1339	0.476251	0.508142	0.538504	0.562114	0.600305	1339	0.524385	0.522277	0.564528
1340	0.474007	0.505721	0.536073	0.559559	0.597885	1340	0.521854	0.519917	0.562176
1341	0.47179	0.503344	0.533681	0.557049	0.595495	1341	0.519366	0.517587	0.559861
1342	0.469592	0.500984	0.531313	0.55456	0.593124	1342	0.516905	0.515278	0.557561
1343	0.467439	0.498666	0.528992	0.552127	0.590802	1343	0.514496	0.513011	0.555309
1344	0.465314	0.496384	0.526699	0.549724	0.588509	1344	0.512125	0.510769	0.553084
1345	0.463201	0.494116	0.524418	0.547331	0.586229	1345	0.509765	0.508537	0.550875
1346	0.461126	0.49189	0.52218	0.54499	0.583989	1346	0.507453	0.50634	0.548713
1347	0.459067	0.489687	0.51996	0.542671	0.581766	1347	0.505167	0.504155	0.546568
1348	0.457041	0.487521	0.517774	0.540381	0.57958	1348	0.502918	0.502002	0.544458
1349	0.455062	0.4854	0.515641	0.538143	0.577439	1349	0.500723	0.499896	0.542393
1350	0.453084	0.483288	0.513513	0.535911	0.575298	1350	0.498535	0.497785	0.540336
1351	0.451129	0.481207	0.51141	0.533708	0.573186	1351	0.496377	0.495694	0.538313
1352	0.449188	0.479139	0.50932	0.531522	0.571085	1352	0.49424	0.493615	0.536297
1353	0.447233	0.477058	0.50721	0.529318	0.568966	1353	0.492088	0.491522	0.534262
1354	0.445304	0.474998	0.505123	0.527131	0.56687	1354	0.489956	0.489447	0.532252
1355	0.443375	0.472931	0.50303	0.524935	0.564768	1355	0.487815	0.487367	0.530241
1356	0.441434	0.470858	0.500922	0.522729	0.562653	1356	0.485661	0.48528	0.528216
1357	0.439505	0.46879	0.49882	0.520528	0.560546	1357	0.483515	0.483201	0.526197
1358	0.437546	0.466685	0.496679	0.518283	0.558403	1358	0.481325	0.481092	0.52414
1359	0.435561	0.464562	0.494501	0.516006	0.556226	1359	0.479095	0.478961	0.522058
1360	0.433554	0.462406	0.492287	0.513687	0.554016	1360	0.476828	0.476801	0.519941
1361	0.431491	0.460178	0.490005	0.511281	0.551745	1361	0.47448	0.474576	0.517764
1362	0.429389	0.457907	0.48767	0.508819	0.549429	1362	0.472069	0.472311	0.515548
1363	0.4272	0.455535	0.485224	0.506238	0.547012	1363	0.469544	0.469953	0.513229
1364	0.424949	0.453086	0.482698	0.503568	0.544526	1364	0.466935	0.467527	0.510834
1365	0.422618	0.450541	0.480072	0.500777	0.541946	1365	0.464208	0.465013	0.508351
1366	0.420206	0.447908	0.477337	0.497876	0.539265	1366	0.461364	0.462404	0.505788
1367	0.417659	0.445129	0.474435	0.494802	0.536432	1367	0.458354	0.459645	0.503075
1368	0.414997	0.442215	0.471392	0.491566	0.533469	1368	0.455191	0.456754	0.500237
1369	0.41219	0.439135	0.468174	0.488137	0.530335	1369	0.451836	0.453694	0.497253
1370	0.40918	0.435837	0.464718	0.484462	0.526971	1370	0.448242	0.450406	0.494053
1371	0.406005	0.432356	0.461064	0.480574	0.523419	1371	0.444444	0.446932	0.490675
1372	0.402615	0.428642	0.457154	0.476417	0.519624	1372	0.440382	0.443212	0.487077
1373	0.399005	0.424689	0.452987	0.47199	0.515575	1373	0.436065	0.439236	0.483247
1374	0.395209	0.420532	0.448601	0.467332	0.511308	1374	0.431527	0.435047	0.479214
1375	0.391143	0.416087	0.443906	0.462348	0.506739	1375	0.426675	0.430553	0.474906
1376	0.386846	0.411391	0.438945	0.457088	0.501901	1376	0.421551	0.425791	0.47036
1377	0.382299	0.406429	0.433699	0.451536	0.496779	1377	0.41614	0.420753	0.465551
1378	0.377438	0.401136	0.428092	0.445609	0.491307	1378	0.410366	0.415373	0.46041
1379	0.372344	0.395595	0.422221	0.439406	0.485565	1379	0.404325	0.409737	0.455017
1380	0.366995	0.389779	0.416061	0.432898	0.479528	1380	0.397992	0.40382	0.449344
1381	0.361402	0.383704	0.409624	0.426097	0.473214	1381	0.391377	0.397644	0.443403
1382	0.355633	0.377447	0.402987	0.419094	0.466689	1382	0.384562	0.39128	0.437267
1383	0.349621	0.370933	0.396072	0.411806	0.459877	1383	0.377469	0.384654	0.430861
1384	0.343433	0.364236	0.388961	0.404317	0.452862	1384	0.370187	0.377842	0.424256
1385	0.337092	0.357381	0.381677	0.396658	0.445662	1385	0.362741	0.370863	0.417478
1386	0.330569	0.350336	0.374184	0.38879	0.438238	1386	0.355096	0.363685	0.41049
1387	0.323953	0.343209	0.366599	0.380835	0.430707	1387	0.347368	0.356418	0.403396
1388	0.317222	0.335967	0.358891	0.372758	0.423033	1388	0.339522	0.349029	0.396172
1389	0.310416	0.328649	0.351095	0.364599	0.415247	1389	0.331603	0.341557	0.388843
1390	0.303639	0.321375	0.343342	0.356496	0.40748	1390	0.323745	0.334123	0.381531
1391	0.29683	0.31407	0.335559	0.348367	0.399655	1391	0.315872	0.326651	0.374165
1392	0.290099	0.306851	0.327862	0.34034	0.391895	1392	0.308105	0.319263	0.36686
1393	0.283453	0.29974	0.320272	0.332435	0.384221	1393	0.300462	0.311977	0.359634
1394	0.276902	0.292736	0.312797	0.324659	0.376631	1394	0.29295	0.304799	0.352486
1395	0.270389	0.285784	0.305375	0.316948	0.369066	1395	0.285505	0.29767	0.345362
1396	0.264068	0.279043	0.298172	0.309479	0.361704	1396	0.278299	0.290757	0.338423
1397	0.257889	0.272466	0.291138	0.302192	0.354488	1397	0.271278	0.284009	0.331617
1398	0.251906	0.2661	0.284329	0.29515	0.34747	1398	0.264499	0.277477	0.324996
1399	0.246202	0.260034	0.27784	0.288449	0.340762	1399	0.258052	0.271256	0.318663
1400	0.240688	0.254185	0.271578	0.281989	0.334261	1400	0.251845	0.265251	0.312524
1401	0.235417	0.248597	0.265597	0.275829	0.32802	1401	0.245932	0.259516	0.306628
1402	0.230402	0.243287	0.259917	0.269985	0.322065	1402	0.240326	0.254067	0.300999
1403	0.225565	0.238175	0.254446	0.264365	0.316309	1403	0.234942	0.248821	0.295552
1404	0.220999	0.233357	0.249286	0.259075	0.310856	1404	0.229877	0.243879	0.290388
1405	0.216684	0.228807	0.244414	0.254087	0.305679	1405	0.225102	0.239214	0.285486
1406	0.212595	0.224505	0.239806	0.249374	0.300763	1406	0.220595	0.234801	0.28083
1407	0.208772	0.220495	0.235513	0.244989	0.296163	1407	0.216401	0.230691	0.276467
1408	0.205169	0.21672	0.231473	0.240867	0.291815	1408	0.212461	0.226824	0.27234
1409	0.201795	0.213191	0.227694	0.237017	0.287733	1409	0.208785	0.223207	0.268465
1410	0.198642	0.209904	0.224177	0.23344	0.283917	1410	0.205367	0.219843	0.264838
1411	0.19567	0.206812	0.220871	0.230079	0.280308	1411	0.202153	0.216682	0.261409
1412	0.192906	0.203947	0.217803	0.226963	0.276947	1412	0.199177	0.213749	0.258214
1413	0.190319	0.201274	0.214943	0.224063	0.273806	1413	0.196403	0.211016	0.255224
1414	0.1879	0.198777	0.21228	0.221362	0.270863	1414	0.193816	0.208466	0.252427
1415	0.185674	0.196479	0.209825	0.218878	0.268144	1415	0.191439	0.206118	0.249843
1416	0.183588	0.194334	0.207532	0.216563	0.265599	1416	0.189219	0.203925	0.247425
1417	0.181651	0.192347	0.205411	0.214425	0.263234	1417	0.187163	0.201897	0.245181
1418	0.179857	0.190514	0.203453	0.212451	0.261044	1418	0.185263	0.200025	0.243103
1419	0.178166	0.188791	0.201614	0.210598	0.258983	1419	0.183479	0.198267	0.241145
1420	0.176597	0.1872	0.199919	0.208887	0.257074	1420	0.181831	0.196643	0.239332
1421	0.175136	0.185725	0.198347	0.207302	0.255302	1421	0.180299	0.195138	0.23765
1422	0.173772	0.184347	0.196882	0.205829	0.253648	1422	0.17887	0.193736	0.236081
1423	0.172521	0.183086	0.195544	0.204482	0.252129	1423	0.17756	0.192454	0.234644
1424	0.171353	0.181917	0.194304	0.203232	0.250719	1424	0.176341	0.191265	0.233309
1425	0.170272	0.180838	0.193157	0.202081	0.249418	1425	0.175216	0.190169	0.232075
1426	0.169272	0.179844	0.192102	0.201024	0.248221	1426	0.174181	0.189159	0.230938
1427	0.168332	0.178917	0.191121	0.20004	0.247107	1427	0.173214	0.188218	0.229878
1428	0.16747	0.178069	0.190222	0.199139	0.246087	1428	0.172326	0.187355	0.228911
1429	0.166676	0.177289	0.189395	0.198311	0.245147	1429	0.171507	0.186563	0.228022
1430	0.165959	0.176584	0.188653	0.197565	0.244297	1430	0.170766	0.185848	0.22722
1431	0.165293	0.175935	0.187971	0.196877	0.243515	1431	0.17008	0.185192	0.226483
1432	0.164695	0.175357	0.187361	0.196263	0.242817	1432	0.169463	0.184606	0.225827
1433	0.164148	0.174829	0.186808	0.195708	0.242184	1433	0.168901	0.184072	0.225233
1434	0.163649	0.174354	0.18631	0.195212	0.241617	1434	0.168393	0.183591	0.2247
1435	0.163201	0.173934	0.185867	0.194769	0.241112	1435	0.167938	0.183162	0.224229
1436	0.162798	0.173557	0.185471	0.194374	0.240663	1436	0.16753	0.18278	0.223808
1437	0.162443	0.173229	0.185127	0.194034	0.240272	1437	0.16717	0.182449	0.223443
1438	0.162128	0.172944	0.184833	0.193739	0.239935	1438	0.166854	0.182163	0.22313
1439	0.161849	0.172696	0.184584	0.193483	0.239646	1439	0.166579	0.181915	0.222862
1440	0.161613	0.17249	0.184377	0.193275	0.239408	1440	0.166346	0.181709	0.222642
1441	0.161412	0.17232	0.184204	0.193105	0.239209	1441	0.16615	0.181538	0.222462
1442	0.161242	0.172182	0.184066	0.192965	0.239047	1442	0.165986	0.181401	0.222314
1443	0.161101	0.172073	0.183959	0.192859	0.238924	1443	0.165853	0.181296	0.222201
1444	0.160987	0.171991	0.183879	0.192783	0.238832	1444	0.165747	0.181216	0.222121
1445	0.160902	0.171934	0.183831	0.192737	0.238775	1445	0.165671	0.181164	0.222071
1446	0.160842	0.171901	0.183816	0.192719	0.23875	1446	0.165624	0.181142	0.222051
1447	0.160804	0.171896	0.183821	0.192729	0.238747	1447	0.1656	0.181141	0.222056
1448	0.160788	0.171914	0.183849	0.192763	0.238771	1448	0.165601	0.181164	0.222085
1449	0.160791	0.171953	0.183903	0.19282	0.238823	1449	0.165626	0.18121	0.222138
1450	0.160814	0.172013	0.183977	0.192902	0.238902	1450	0.165674	0.181276	0.222216
1451	0.16086	0.172094	0.184075	0.193008	0.239009	1451	0.165746	0.181366	0.222315
1452	0.160929	0.172194	0.184203	0.193139	0.239138	1452	0.165844	0.181479	0.222439
1453	0.161018	0.17232	0.184356	0.193297	0.239295	1453	0.165969	0.181615	0.222588
1454	0.16113	0.172477	0.184539	0.193488	0.239485	1454	0.166123	0.181782	0.222767
1455	0.161271	0.172657	0.184753	0.193708	0.239703	1455	0.166305	0.181977	0.222974
1456	0.161443	0.172867	0.184997	0.193967	0.23996	1456	0.166522	0.182203	0.223216
1457	0.161647	0.173115	0.18528	0.194271	0.240257	1457	0.166779	0.182467	0.223496
1458	0.161879	0.173396	0.185601	0.19461	0.240588	1458	0.16707	0.182765	0.22381
1459	0.162148	0.173717	0.185967	0.194994	0.240966	1459	0.167407	0.183102	0.224167
1460	0.162462	0.174091	0.186388	0.195433	0.241398	1460	0.167796	0.183488	0.224579
1461	0.162816	0.17451	0.186858	0.195919	0.241883	1461	0.168233	0.183924	0.225035
1462	0.163217	0.174975	0.187387	0.196465	0.24243	1462	0.168726	0.184415	0.225544
1463	0.163671	0.175496	0.187972	0.197078	0.243038	1463	0.169277	0.184959	0.226117
1464	0.164162	0.176064	0.188605	0.19774	0.243699	1464	0.169873	0.185549	0.22674
1465	0.164704	0.176687	0.189305	0.198465	0.244427	1465	0.17053	0.186201	0.227423
1466	0.165292	0.177361	0.190056	0.199248	0.245209	1466	0.17124	0.186899	0.228161
1467	0.165923	0.178084	0.190861	0.200082	0.246047	1467	0.171999	0.187647	0.228952
1468	0.166609	0.17887	0.191731	0.200984	0.246956	1468	0.172824	0.188463	0.229803
1469	0.16734	0.179701	0.192649	0.201944	0.247919	1469	0.173699	0.189326	0.230706
1470	0.168117	0.180583	0.193625	0.20296	0.248941	1470	0.174625	0.19024	0.231671
1471	0.16894	0.181514	0.194655	0.204026	0.250021	1471	0.175603	0.191206	0.232685
1472	0.16979	0.182475	0.195718	0.20513	0.251137	1472	0.176614	0.192203	0.233732
1473	0.170675	0.183473	0.196827	0.206279	0.252302	1473	0.177669	0.19324	0.234825
1474	0.171596	0.184509	0.197973	0.207467	0.253507	1474	0.178761	0.194315	0.235955
1475	0.172553	0.18558	0.199153	0.208692	0.254754	1475	0.179891	0.195426	0.237122
1476	0.17354	0.186685	0.200373	0.209959	0.25604	1476	0.18106	0.196572	0.238327
1477	0.174568	0.187834	0.201643	0.211275	0.257375	1477	0.182274	0.197761	0.239581
1478	0.175613	0.189001	0.202928	0.21261	0.25873	1478	0.18351	0.198971	0.240849
1479	0.176685	0.190199	0.204246	0.213981	0.260121	1479	0.184779	0.200213	0.242148
1480	0.177782	0.191422	0.205593	0.215382	0.261541	1480	0.186078	0.201482	0.243473
1481	0.178898	0.192658	0.206955	0.216798	0.262975	1481	0.18739	0.202765	0.244816
1482	0.18004	0.193925	0.208347	0.218246	0.264439	1482	0.188732	0.204077	0.246188
1483	0.181195	0.195209	0.209754	0.219713	0.265921	1483	0.190092	0.205406	0.247576
1484	0.182363	0.196511	0.211177	0.221201	0.267421	1484	0.191472	0.206753	0.248979
1485	0.183557	0.19784	0.212631	0.22272	0.268953	1485	0.192887	0.208128	0.250406
1486	0.184765	0.199178	0.214095	0.224251	0.270495	1486	0.194312	0.209514	0.251844
1487	0.185995	0.200539	0.215585	0.225805	0.27206	1487	0.19576	0.210922	0.253308
1488	0.18724	0.201915	0.217094	0.227379	0.273645	1488	0.197228	0.212348	0.254788
1489	0.188487	0.203298	0.218604	0.228953	0.275233	1489	0.1987	0.213777	0.256269
1490	0.189753	0.204702	0.220136	0.23055	0.276843	1490	0.200196	0.215228	0.257767
1491	0.191025	0.206105	0.221671	0.232157	0.278456	1491	0.201699	0.216683	0.259267
1492	0.192304	0.207521	0.223216	0.233776	0.280074	1492	0.203214	0.218146	0.260775
1493	0.193606	0.208965	0.224793	0.235421	0.281723	1493	0.204759	0.219637	0.262309
1494	0.194913	0.210412	0.226372	0.237072	0.283373	1494	0.206306	0.221134	0.263846
1495	0.196238	0.211876	0.227964	0.23874	0.285038	1495	0.207869	0.222646	0.265398
1496	0.197576	0.213351	0.229573	0.24042	0.28672	1496	0.209451	0.22417	0.266962
1497	0.198906	0.214818	0.231168	0.242094	0.288387	1497	0.211022	0.225684	0.268518
1498	0.200243	0.216296	0.232776	0.243781	0.290067	1498	0.212605	0.227209	0.270083
1499	0.201583	0.217776	0.234394	0.245472	0.291751	1499	0.214198	0.228739	0.271649
1500	0.202928	0.219263	0.236016	0.247171	0.293437	1500	0.215798	0.230274	0.273217
1501	0.204301	0.220773	0.237658	0.248896	0.295148	1501	0.217421	0.231834	0.274811
1502	0.205671	0.222279	0.239298	0.250617	0.296856	1502	0.219044	0.23339	0.276399
1503	0.207047	0.223798	0.240944	0.252345	0.29857	1503	0.220678	0.234953	0.277992
1504	0.208429	0.225323	0.242601	0.254082	0.300287	1504	0.222316	0.236522	0.279594
1505	0.209802	0.226834	0.244249	0.255811	0.301989	1505	0.223946	0.238082	0.281183
1506	0.21119	0.228365	0.245914	0.257559	0.303714	1506	0.225598	0.23966	0.282787
1507	0.212579	0.229896	0.247578	0.259306	0.305437	1507	0.22725	0.241239	0.28439
1508	0.213971	0.231425	0.249237	0.261048	0.307151	1508	0.228898	0.242814	0.285988
1509	0.215375	0.232972	0.250909	0.262806	0.30888	1509	0.230565	0.244404	0.287596
1510	0.216773	0.234508	0.252575	0.264556	0.310596	1510	0.232225	0.245984	0.289195
1511	0.218178	0.236048	0.254251	0.266316	0.312315	1511	0.233894	0.247571	0.2908
1512	0.219588	0.237601	0.255934	0.268087	0.314048	1512	0.235575	0.249168	0.292412
1513	0.220989	0.239143	0.257603	0.269838	0.315765	1513	0.237242	0.250752	0.294009
1514	0.222397	0.240689	0.25928	0.271596	0.317486	1514	0.23892	0.252341	0.295607
1515	0.223797	0.242226	0.260944	0.27335	0.319196	1515	0.24059	0.253924	0.297194
1516	0.225193	0.243754	0.262607	0.2751	0.320898	1516	0.242254	0.255501	0.298776
1517	0.226601	0.245298	0.264286	0.276865	0.322612	1517	0.243938	0.257091	0.300368
1518	0.227999	0.246834	0.265949	0.278618	0.324312	1518	0.245613	0.258669	0.301946
1519	0.229406	0.24838	0.267623	0.28038	0.326016	1519	0.247291	0.260256	0.303535
1520	0.230814	0.249932	0.2693	0.282146	0.327724	1520	0.248976	0.261846	0.305126
1521	0.232197	0.251455	0.270948	0.283888	0.329401	1521	0.250637	0.263411	0.306685
1522	0.233584	0.252982	0.272602	0.285637	0.331082	1522	0.252303	0.264983	0.308246
1523	0.234967	0.254505	0.274246	0.287377	0.332753	1523	0.253966	0.266545	0.309798
1524	0.236339	0.256013	0.275876	0.289103	0.334406	1524	0.255617	0.268095	0.31133
1525	0.237719	0.25753	0.27752	0.29084	0.336066	1525	0.257278	0.269655	0.312872
1526	0.23909	0.259038	0.279155	0.292565	0.337715	1526	0.25893	0.271204	0.314405
1527	0.240455	0.260542	0.280785	0.294288	0.339359	1527	0.26058	0.272748	0.315929
1528	0.241814	0.262042	0.282412	0.296005	0.340996	1528	0.262231	0.274289	0.317442
1529	0.243162	0.263526	0.284015	0.297698	0.342611	1529	0.263861	0.275812	0.318934
1530	0.244509	0.265007	0.285618	0.299393	0.344221	1530	0.265495	0.277331	0.320423
1531	0.24584	0.266478	0.28721	0.301077	0.345816	1531	0.267116	0.278838	0.321898
1532	0.24716	0.267936	0.288785	0.302751	0.347398	1532	0.268727	0.280333	0.323359
1533	0.248484	0.269399	0.290369	0.304432	0.348984	1533	0.270347	0.281832	0.324822
1534	0.249796	0.270849	0.291942	0.306098	0.350554	1534	0.27195	0.283319	0.326274
1535	0.251105	0.272298	0.293509	0.307761	0.352118	1535	0.27355	0.284806	0.327718
1536	0.252412	0.27374	0.295075	0.309421	0.353674	1536	0.275151	0.286288	0.329155
1537	0.253698	0.27516	0.296619	0.311057	0.355209	1537	0.276727	0.287746	0.330573
1538	0.254983	0.276586	0.298159	0.312695	0.356745	1538	0.278306	0.289207	0.331989
1539	0.256258	0.277999	0.299688	0.31432	0.358266	1539	0.279873	0.290654	0.333391
1540	0.257517	0.279391	0.301197	0.31592	0.359764	1540	0.281422	0.292081	0.33477
1541	0.258779	0.280786	0.302708	0.317524	0.361264	1541	0.282971	0.293511	0.336155
1542	0.260037	0.28218	0.304216	0.319124	0.362759	1542	0.284517	0.294939	0.337534
1543	0.261285	0.283564	0.305712	0.320713	0.36424	1543	0.286054	0.296353	0.338901
1544	0.262537	0.284953	0.307215	0.32231	0.365725	1544	0.287598	0.297771	0.340275
1545	0.263771	0.286321	0.308695	0.32388	0.367188	1545	0.289121	0.299167	0.341625
1546	0.264989	0.287673	0.310154	0.32543	0.368631	1546	0.290628	0.300545	0.342953
1547	0.266205	0.28902	0.311608	0.326979	0.37007	1547	0.292131	0.301917	0.344281
1548	0.267415	0.290359	0.313057	0.328518	0.371497	1548	0.293622	0.303284	0.345601
1549	0.26861	0.291686	0.314488	0.330041	0.37291	1549	0.295097	0.30464	0.346903
1550	0.269809	0.293016	0.315924	0.331573	0.374326	1550	0.296579	0.306001	0.348209
1551	0.270999	0.294336	0.317351	0.33309	0.375732	1551	0.298048	0.307351	0.349505
1552	0.272175	0.295646	0.318766	0.334591	0.377128	1552	0.299506	0.308687	0.350791
1553	0.27334	0.296941	0.320162	0.336077	0.378511	1553	0.30095	0.310007	0.352062
1554	0.27449	0.298217	0.321533	0.337541	0.379865	1554	0.302369	0.311307	0.353312
1555	0.275637	0.299491	0.322902	0.339006	0.381212	1555	0.303785	0.312604	0.35456
1556	0.276772	0.300746	0.324256	0.340453	0.382544	1556	0.305188	0.313889	0.355786
1557	0.277894	0.301982	0.32559	0.341875	0.383859	1557	0.306572	0.315156	0.356992
1558	0.279015	0.30322	0.326927	0.343302	0.385179	1558	0.307959	0.316423	0.358204
1559	0.280114	0.304438	0.328247	0.344703	0.386479	1559	0.309324	0.317674	0.359391
1560	0.281205	0.305644	0.329553	0.346088	0.387756	1560	0.310671	0.318909	0.360568
1561	0.282291	0.306846	0.330849	0.347468	0.389024	1561	0.312012	0.320135	0.36174
1562	0.28336	0.308029	0.332122	0.348826	0.390277	1562	0.313336	0.321343	0.362889
1563	0.284419	0.309201	0.333383	0.350174	0.391518	1563	0.31465	0.322537	0.364031
1564	0.285461	0.310355	0.334621	0.351506	0.392742	1564	0.315941	0.323714	0.365157
1565	0.286493	0.311498	0.33585	0.352825	0.393961	1565	0.317222	0.324884	0.36627
1566	0.287526	0.312639	0.337079	0.354138	0.395172	1566	0.318501	0.326047	0.367384
1567	0.288544	0.313764	0.338287	0.355429	0.396359	1567	0.319759	0.327191	0.368479
1568	0.289556	0.314887	0.339496	0.356719	0.397551	1568	0.321018	0.328338	0.369569
1569	0.290564	0.315999	0.340697	0.358001	0.39873	1569	0.322267	0.329475	0.370652
1570	0.291551	0.317085	0.341866	0.359249	0.399877	1570	0.323483	0.330585	0.371708
1571	0.292532	0.318173	0.343035	0.360493	0.401028	1571	0.324698	0.331697	0.372762
1572	0.293506	0.31925	0.344193	0.361725	0.402164	1572	0.325901	0.332792	0.37381
1573	0.294467	0.320309	0.345332	0.362942	0.403277	1573	0.327083	0.333872	0.374842
1574	0.295427	0.321369	0.346475	0.364163	0.404397	1574	0.328267	0.334958	0.375874
1575	0.296376	0.322418	0.347607	0.365371	0.405508	1575	0.329438	0.336032	0.376898
1576	0.297326	0.323466	0.348732	0.366573	0.406616	1576	0.330607	0.337103	0.377918
1577	0.298271	0.324511	0.349852	0.367766	0.407719	1577	0.331773	0.338171	0.378927
1578	0.299201	0.325538	0.350953	0.368936	0.408801	1578	0.332917	0.339218	0.379923
1579	0.300129	0.326564	0.352054	0.370103	0.409881	1579	0.334054	0.340264	0.38092
1580	0.301051	0.327578	0.353143	0.371261	0.410952	1580	0.335179	0.341302	0.38191
1581	0.301966	0.328578	0.354218	0.372407	0.412019	1581	0.33629	0.342326	0.382896
1582	0.302884	0.329586	0.355298	0.373554	0.413092	1582	0.337408	0.343357	0.383884
1583	0.303794	0.330587	0.356366	0.374689	0.414148	1583	0.338513	0.344378	0.384859
1584	0.304697	0.331579	0.357426	0.375811	0.415196	1584	0.339607	0.345389	0.38583
1585	0.305599	0.332568	0.358482	0.376921	0.416246	1585	0.340695	0.346396	0.386798
1586	0.306499	0.333544	0.359525	0.37802	0.417286	1586	0.341768	0.347394	0.387762
1587	0.307399	0.334518	0.360562	0.379118	0.418326	1587	0.342835	0.348389	0.388729
1588	0.308285	0.335483	0.361586	0.380197	0.419354	1588	0.343889	0.349372	0.389682
1589	0.309164	0.33644	0.362603	0.381263	0.42037	1589	0.344928	0.350345	0.390631
1590	0.310048	0.337405	0.363627	0.382337	0.421393	1590	0.345973	0.351322	0.391591
1591	0.31093	0.338364	0.364643	0.383403	0.422415	1591	0.347011	0.352295	0.392548
1592	0.311813	0.339319	0.365656	0.384469	0.423436	1592	0.348044	0.353267	0.393504
1593	0.312693	0.34027	0.366662	0.385524	0.42445	1593	0.349072	0.354236	0.394452
1594	0.313559	0.341201	0.367646	0.386555	0.425447	1594	0.350077	0.355184	0.395383
1595	0.314427	0.342138	0.36863	0.387588	0.426444	1595	0.351083	0.356135	0.396318
1596	0.31529	0.34307	0.36961	0.388608	0.427436	1596	0.35208	0.357079	0.397249
1597	0.316143	0.343982	0.370582	0.389615	0.428417	1597	0.353065	0.358011	0.398168
1598	0.316999	0.344899	0.371553	0.390626	0.429401	1598	0.354051	0.358945	0.399091
1599	0.317834	0.345797	0.3725	0.391614	0.430367	1599	0.355012	0.359854	0.400002
1600	0.318664	0.346683	0.373439	0.392591	0.431325	1600	0.355966	0.360753	0.400903
1601	0.3195	0.347574	0.374378	0.393567	0.432286	1601	0.35692	0.361656	0.401807
1602	0.320322	0.348453	0.375303	0.394529	0.433232	1602	0.357855	0.362547	0.402702
1603	0.321136	0.349321	0.376222	0.39548	0.434169	1603	0.358783	0.36343	0.403584
1604	0.321941	0.350177	0.377127	0.396416	0.435092	1604	0.359697	0.364299	0.404456
1605	0.322741	0.351027	0.378019	0.397353	0.436006	1605	0.360599	0.365162	0.405326
1606	0.323539	0.351876	0.378909	0.398282	0.436921	1606	0.361501	0.366024	0.406191
1607	0.324325	0.352711	0.379787	0.399186	0.43782	1607	0.36239	0.36687	0.407038
1608	0.325107	0.353542	0.380657	0.400087	0.438713	1608	0.363269	0.367714	0.407881
1609	0.32588	0.354364	0.38152	0.400981	0.439603	1609	0.364141	0.368547	0.408721
1610	0.326636	0.355162	0.382367	0.401849	0.440466	1610	0.364989	0.369357	0.409541
1611	0.327388	0.355961	0.383205	0.402722	0.441324	1611	0.365832	0.370168	0.41036
1612	0.328132	0.356756	0.384023	0.403588	0.442178	1612	0.366669	0.370973	0.411165
1613	0.328856	0.357526	0.384823	0.404421	0.443005	1613	0.367483	0.371752	0.411943
1614	0.329576	0.358291	0.385622	0.405252	0.443823	1614	0.368287	0.37253	0.412721
1615	0.330287	0.359041	0.386404	0.40607	0.444632	1615	0.369077	0.373296	0.413487
1616	0.330979	0.359772	0.387174	0.406866	0.445424	1616	0.369856	0.374038	0.414236
1617	0.331659	0.360496	0.387936	0.40765	0.446201	1617	0.370622	0.374768	0.414975
1618	0.332332	0.36121	0.388679	0.408419	0.446969	1618	0.371375	0.375491	0.415699
1619	0.332998	0.361917	0.389414	0.409184	0.447731	1619	0.372123	0.376207	0.416416
1620	0.333648	0.362605	0.390137	0.409934	0.448473	1620	0.372851	0.376904	0.417123
1621	0.334295	0.363286	0.390851	0.410674	0.449205	1621	0.37357	0.377598	0.417819
1622	0.334933	0.363963	0.391558	0.41141	0.449932	1622	0.374283	0.378287	0.418508
1623	0.335549	0.364621	0.39225	0.412124	0.450639	1623	0.374981	0.378949	0.41918
1624	0.336171	0.365274	0.39294	0.412833	0.451342	1624	0.375679	0.379616	0.419842
1625	0.336785	0.365918	0.393619	0.413534	0.452039	1625	0.376365	0.380277	0.420495
1626	0.337375	0.366539	0.394273	0.414212	0.452716	1626	0.377029	0.380906	0.421134
1627	0.337965	0.367158	0.394924	0.414885	0.453386	1627	0.37769	0.381532	0.421768
1628	0.338539	0.367767	0.395565	0.415544	0.454041	1628	0.378337	0.382154	0.422383
1629	0.339098	0.36836	0.396193	0.416192	0.454681	1629	0.378972	0.382757	0.422986
1630	0.339661	0.36895	0.396821	0.416839	0.455318	1630	0.379606	0.383358	0.42359
1631	0.340209	0.369524	0.39743	0.417471	0.455935	1631	0.380225	0.383948	0.424169
1632	0.340746	0.370083	0.398022	0.41809	0.456536	1632	0.380829	0.384521	0.424736
1633	0.341274	0.370631	0.3986	0.418695	0.457121	1633	0.381421	0.385077	0.425294
1634	0.34178	0.371164	0.39916	0.419281	0.457683	1634	0.381998	0.385621	0.425822
1635	0.342273	0.371681	0.399709	0.419853	0.458235	1635	0.382563	0.386155	0.426333
1636	0.342751	0.37218	0.400237	0.420403	0.458771	1636	0.383108	0.386664	0.426833
1637	0.343216	0.37266	0.400747	0.420937	0.459286	1637	0.383637	0.38716	0.427311
1638	0.343669	0.373125	0.40125	0.421463	0.459787	1638	0.384158	0.387646	0.427773
1639	0.344103	0.373575	0.401733	0.421972	0.460261	1639	0.38466	0.38811	0.428216
1640	0.344519	0.374011	0.402201	0.422466	0.460721	1640	0.385148	0.388559	0.428643
1641	0.344926	0.374437	0.402657	0.42295	0.461176	1641	0.385626	0.389	0.429061
1642	0.345325	0.374853	0.4031	0.423415	0.461616	1642	0.386092	0.389427	0.429467
1643	0.345708	0.375256	0.403529	0.423863	0.462039	1643	0.386542	0.38984	0.429855
1644	0.346079	0.375639	0.403937	0.424296	0.462441	1644	0.386975	0.390242	0.430218
1645	0.346438	0.376012	0.404339	0.424724	0.46283	1645	0.387401	0.390635	0.43057
1646	0.346776	0.376373	0.404731	0.425136	0.463205	1646	0.38781	0.391007	0.430916
1647	0.347105	0.376716	0.405102	0.425526	0.463565	1647	0.388199	0.391365	0.431244
1648	0.347419	0.377044	0.405463	0.425907	0.463907	1648	0.388581	0.391708	0.431556
1649	0.34771	0.377349	0.405805	0.426268	0.464222	1649	0.38894	0.392025	0.431847
1650	0.347978	0.377629	0.406112	0.426599	0.464511	1650	0.389274	0.392319	0.432105
1651	0.34822	0.37789	0.406397	0.426912	0.464775	1651	0.389589	0.392588	0.43234
1652	0.348439	0.378123	0.406663	0.427198	0.465011	1652	0.389878	0.39283	0.432552
1653	0.348638	0.378334	0.406901	0.427457	0.465222	1653	0.390141	0.39305	0.43274
1654	0.348817	0.378526	0.407123	0.427701	0.465412	1654	0.390388	0.393254	0.432906
1655	0.348981	0.378692	0.407325	0.427929	0.465576	1655	0.390615	0.39344	0.433046
1656	0.34913	0.37885	0.407506	0.428143	0.465727	1656	0.390828	0.393612	0.433173
1657	0.349255	0.378984	0.407664	0.428334	0.465856	1657	0.39102	0.393762	0.433273
1658	0.349365	0.379096	0.407802	0.4285	0.465957	1658	0.391193	0.393894	0.433345
1659	0.349463	0.379198	0.407924	0.428651	0.466044	1659	0.391352	0.39401	0.433406
1660	0.349552	0.379293	0.408039	0.42879	0.466126	1660	0.391499	0.394118	0.433463
1661	0.349636	0.379383	0.408155	0.428922	0.46621	1661	0.391642	0.394227	0.433515
1662	0.349706	0.379459	0.408255	0.429043	0.466284	1662	0.391767	0.394323	0.433558
1663	0.34977	0.379529	0.408351	0.429153	0.466354	1663	0.391884	0.394412	0.433599
1664	0.349822	0.37959	0.408433	0.429254	0.466406	1664	0.391991	0.394489	0.433623
1665	0.349867	0.379645	0.4085	0.429345	0.466437	1665	0.392088	0.394553	0.433635
1666	0.349896	0.379678	0.408547	0.429411	0.466455	1666	0.392164	0.394604	0.433625
1667	0.349923	0.379705	0.408589	0.429475	0.466471	1667	0.392236	0.394657	0.433605
1668	0.349914	0.379698	0.408593	0.4295	0.466455	1668	0.392272	0.394669	0.433555
1669	0.34988	0.379669	0.408571	0.429492	0.466424	1669	0.392282	0.394657	0.433483
1670	0.349826	0.379613	0.408524	0.429462	0.46636	1670	0.392267	0.394618	0.433386
1671	0.34974	0.379523	0.408445	0.4294	0.466264	1671	0.392219	0.394546	0.433258
1672	0.349637	0.379414	0.408346	0.429318	0.466146	1672	0.392151	0.394454	0.433112
1673	0.349524	0.379284	0.408227	0.429219	0.466004	1673	0.392062	0.394346	0.432948
1674	0.349379	0.379124	0.408076	0.429085	0.465834	1674	0.391947	0.394203	0.432749
1675	0.349204	0.378942	0.407898	0.428924	0.465635	1675	0.39181	0.394032	0.432519
1676	0.349008	0.378731	0.407693	0.428732	0.465413	1676	0.391642	0.393834	0.432271
1677	0.34878	0.378483	0.407453	0.428498	0.465161	1677	0.39144	0.393598	0.431988
1678	0.348536	0.378221	0.407197	0.428252	0.464883	1678	0.391219	0.393344	0.43169
1679	0.348274	0.377942	0.406925	0.42799	0.464588	1679	0.390978	0.39307	0.431384
1680	0.347987	0.377632	0.406618	0.427695	0.464261	1680	0.390707	0.392769	0.431039
1681	0.347675	0.377294	0.406279	0.427373	0.463892	1681	0.390408	0.392441	0.430659
1682	0.347349	0.376942	0.405924	0.427028	0.463514	1682	0.390092	0.392094	0.430267
1683	0.346995	0.376561	0.405532	0.426645	0.463113	1683	0.389741	0.391717	0.429849
1684	0.346635	0.376173	0.405142	0.426259	0.462693	1684	0.389391	0.391334	0.429417
1685	0.346262	0.375774	0.404745	0.425856	0.462257	1685	0.389033	0.390937	0.428967
1686	0.345875	0.375357	0.404325	0.425435	0.461801	1686	0.388649	0.390521	0.428507
1687	0.345466	0.374913	0.403884	0.42499	0.461309	1687	0.388238	0.390077	0.428023
1688	0.345065	0.374479	0.40345	0.424548	0.460834	1688	0.387833	0.389646	0.427546
1689	0.344658	0.374039	0.403004	0.424094	0.460354	1689	0.387412	0.389209	0.427067
1690	0.344254	0.373605	0.402563	0.423645	0.459874	1690	0.387001	0.388776	0.426587
1691	0.343848	0.37317	0.402117	0.423194	0.459394	1691	0.386593	0.38834	0.4261
1692	0.343451	0.372737	0.401676	0.422747	0.458917	1692	0.386181	0.387904	0.425632
1693	0.343048	0.372292	0.401229	0.422282	0.458428	1693	0.385751	0.387454	0.425163
1694	0.342654	0.371853	0.400792	0.421825	0.457954	1694	0.385327	0.38702	0.424701
1695	0.342271	0.371423	0.400367	0.421375	0.457489	1695	0.384908	0.386599	0.424248
1696	0.341877	0.370989	0.39992	0.420904	0.457012	1696	0.384472	0.386164	0.423786
1697	0.341478	0.370551	0.399463	0.420434	0.456532	1697	0.384032	0.385722	0.423321
1698	0.341074	0.370105	0.399002	0.419954	0.456041	1698	0.383586	0.385274	0.422845
1699	0.340664	0.36965	0.398529	0.419455	0.455536	1699	0.383121	0.384817	0.422363
1700	0.340259	0.369192	0.398057	0.41896	0.45503	1700	0.382654	0.384362	0.421883
1701	0.339844	0.368725	0.397579	0.418451	0.454514	1701	0.382183	0.383904	0.421383
1702	0.339412	0.368245	0.397078	0.417916	0.453982	1702	0.381693	0.383428	0.420859
1703	0.338966	0.367747	0.396567	0.417366	0.453438	1703	0.38119	0.382935	0.420325
1704	0.338502	0.367227	0.396044	0.416796	0.452878	1704	0.380672	0.382428	0.419767
1705	0.338028	0.366696	0.395508	0.416215	0.452303	1705	0.380146	0.381906	0.419197
1706	0.337548	0.366154	0.394967	0.415631	0.451709	1706	0.379611	0.381372	0.418623
1707	0.337058	0.365602	0.394416	0.415037	0.451099	1707	0.379064	0.380831	0.418032
1708	0.336554	0.365041	0.393849	0.414425	0.450472	1708	0.378512	0.380273	0.41742
1709	0.336029	0.364461	0.39326	0.413792	0.449822	1709	0.377942	0.379691	0.416786
1710	0.335494	0.363866	0.392664	0.413154	0.449169	1710	0.377357	0.379101	0.41615
1711	0.334957	0.363272	0.392067	0.412513	0.448521	1711	0.376769	0.378511	0.415517
1712	0.334408	0.362666	0.391461	0.411866	0.447859	1712	0.37617	0.377911	0.414875
1713	0.333862	0.362064	0.390857	0.411225	0.447197	1713	0.375565	0.377314	0.414244
1714	0.333314	0.361465	0.390246	0.410575	0.446534	1714	0.374958	0.376716	0.413607
1715	0.332761	0.360856	0.389624	0.409915	0.44587	1715	0.374343	0.376106	0.412967
1716	0.332216	0.360255	0.389002	0.409258	0.445215	1716	0.373721	0.375499	0.412348
1717	0.331673	0.359661	0.388372	0.408592	0.444564	1717	0.373091	0.374893	0.411734
1718	0.331139	0.359072	0.387749	0.407928	0.443923	1718	0.37246	0.37429	0.411137
1719	0.330613	0.358491	0.387128	0.40727	0.443282	1719	0.371828	0.373693	0.41055
1720	0.330097	0.35792	0.386514	0.406612	0.442657	1720	0.3712	0.373101	0.409979
1721	0.329582	0.357343	0.385902	0.405952	0.442043	1721	0.370566	0.372509	0.409419
1722	0.329066	0.356763	0.385269	0.405278	0.441421	1722	0.369914	0.371907	0.408857
1723	0.328555	0.356192	0.384632	0.404598	0.440812	1723	0.369256	0.371306	0.408311
1724	0.328039	0.355615	0.383982	0.40391	0.440195	1724	0.368585	0.370695	0.407765
1725	0.327524	0.355034	0.383324	0.403217	0.439572	1725	0.367907	0.370081	0.407214
1726	0.327015	0.354464	0.382692	0.40253	0.438983	1726	0.367236	0.36949	0.406684
1727	0.326497	0.35388	0.382041	0.401828	0.438372	1727	0.366549	0.368879	0.406143
1728	0.325979	0.353288	0.381382	0.401111	0.437755	1728	0.365846	0.368264	0.405598
1729	0.32545	0.352693	0.380718	0.400397	0.437143	1729	0.365143	0.367643	0.405054
1730	0.32491	0.352089	0.380037	0.399674	0.436519	1730	0.364432	0.367004	0.404501
1731	0.324371	0.351483	0.379364	0.398954	0.435899	1731	0.363718	0.366372	0.403952
1732	0.323836	0.350883	0.378702	0.398247	0.435296	1732	0.363011	0.365748	0.403419
1733	0.323278	0.350265	0.378017	0.397517	0.434671	1733	0.362281	0.36511	0.402858
1734	0.322715	0.349649	0.37733	0.396783	0.43404	1734	0.36154	0.364476	0.402294
1735	0.322129	0.349002	0.376625	0.396025	0.433389	1735	0.360785	0.363814	0.401703
1736	0.321526	0.348337	0.37591	0.395257	0.432736	1736	0.360023	0.363142	0.401096
1737	0.320899	0.347646	0.375165	0.394453	0.432039	1737	0.359229	0.362438	0.400454
1738	0.320261	0.346929	0.374408	0.393626	0.431319	1738	0.358424	0.361708	0.399794
1739	0.319586	0.346186	0.373614	0.392767	0.43056	1739	0.35758	0.36095	0.399097
1740	0.31887	0.345416	0.37278	0.391869	0.429758	1740	0.356692	0.360161	0.398362
1741	0.318148	0.344621	0.371932	0.390952	0.428935	1741	0.355798	0.359353	0.397601
1742	0.317406	0.343799	0.371064	0.390016	0.428085	1742	0.354886	0.358523	0.396814
1743	0.316637	0.342952	0.370163	0.38904	0.427201	1743	0.353943	0.357662	0.39599
1744	0.315853	0.342077	0.369234	0.388027	0.426285	1744	0.352981	0.356774	0.39513
1745	0.315038	0.34118	0.368286	0.386999	0.425344	1745	0.35199	0.355866	0.394252
1746	0.314182	0.340253	0.367301	0.385936	0.424363	1746	0.350957	0.354927	0.393337
1747	0.313331	0.339319	0.366317	0.384866	0.423379	1747	0.349927	0.353982	0.392418
1748	0.312461	0.338363	0.36532	0.383778	0.422373	1748	0.348878	0.353021	0.391479
1749	0.31159	0.337404	0.364307	0.382683	0.421357	1749	0.347821	0.35205	0.390533
1750	0.310709	0.336432	0.363272	0.381563	0.420325	1750	0.346752	0.351059	0.38957
1751	0.309823	0.335451	0.362241	0.380447	0.419289	1751	0.345677	0.350071	0.388603
1752	0.308926	0.334457	0.361197	0.379326	0.418242	1752	0.344589	0.349074	0.387625
1753	0.308035	0.333469	0.360154	0.378203	0.417196	1753	0.343504	0.348079	0.386652
1754	0.307141	0.332473	0.359112	0.377074	0.416147	1754	0.342412	0.347084	0.385673
1755	0.306248	0.331493	0.358067	0.375952	0.4151	1755	0.341327	0.346082	0.384707
1756	0.305352	0.330499	0.357011	0.374815	0.414038	1756	0.340233	0.34507	0.383726
1757	0.304464	0.329516	0.355979	0.373701	0.412998	1757	0.339154	0.344077	0.382764
1758	0.303578	0.328542	0.354948	0.372589	0.411957	1758	0.338076	0.343085	0.381808
1759	0.302701	0.327573	0.353917	0.37148	0.410923	1759	0.337002	0.342101	0.380854
1760	0.301842	0.326631	0.352913	0.370404	0.409916	1760	0.335957	0.34114	0.379927
1761	0.300991	0.325701	0.351916	0.369338	0.408912	1761	0.33492	0.340183	0.379011
1762	0.300154	0.324776	0.350934	0.368283	0.407925	1762	0.333896	0.339245	0.378102
1763	0.299343	0.32387	0.349981	0.367252	0.406966	1763	0.332899	0.338332	0.377216
1764	0.29855	0.322978	0.349042	0.366235	0.406023	1764	0.331917	0.33743	0.37635
1765	0.297761	0.322106	0.34812	0.365244	0.40511	1765	0.330954	0.336545	0.375506
1766	0.297002	0.321267	0.347228	0.364283	0.404224	1766	0.330022	0.335692	0.374689
1767	0.296258	0.320466	0.346368	0.36336	0.40337	1767	0.329118	0.334871	0.373904
1768	0.295545	0.319679	0.345528	0.362457	0.402536	1768	0.328239	0.334071	0.373137
1769	0.294866	0.318911	0.344708	0.361574	0.401718	1769	0.327385	0.33329	0.37239
1770	0.294209	0.318175	0.343924	0.360727	0.400943	1770	0.326567	0.332548	0.371673
1771	0.293579	0.317464	0.343168	0.35991	0.400201	1771	0.325778	0.331836	0.370979
1772	0.292969	0.31678	0.342442	0.359125	0.399486	1772	0.325019	0.331151	0.370312
1773	0.292377	0.316127	0.341758	0.358375	0.398813	1773	0.324296	0.330505	0.369669
1774	0.29182	0.315503	0.341093	0.357656	0.39816	1774	0.3236	0.32988	0.369059
1775	0.291292	0.314904	0.340449	0.356968	0.397525	1775	0.32293	0.329274	0.368479
1776	0.290789	0.314336	0.339843	0.356315	0.396927	1776	0.322296	0.328704	0.367926
1777	0.290315	0.313799	0.339261	0.355695	0.396354	1777	0.321693	0.328163	0.367399
1778	0.28987	0.313298	0.338724	0.355115	0.395825	1778	0.32113	0.327658	0.366911
1779	0.289446	0.312829	0.338231	0.354572	0.395334	1779	0.320606	0.327188	0.366453
1780	0.289058	0.312393	0.337763	0.354066	0.394875	1780	0.320115	0.326746	0.366032
1781	0.288706	0.311995	0.337328	0.353598	0.394454	1781	0.319665	0.326331	0.365654
1782	0.288381	0.311626	0.336929	0.353173	0.394067	1782	0.319247	0.325958	0.3653
1783	0.288086	0.311286	0.336556	0.35279	0.393711	1783	0.318863	0.325619	0.364975
1784	0.287822	0.310982	0.336227	0.352438	0.393394	1784	0.318514	0.325316	0.364688
1785	0.287591	0.310715	0.335946	0.352132	0.39312	1785	0.318203	0.32506	0.36444
1786	0.287385	0.310475	0.335681	0.351849	0.392874	1786	0.317924	0.324819	0.364216
1787	0.287208	0.310271	0.335446	0.351595	0.392664	1787	0.317682	0.324605	0.364023
1788	0.28706	0.310088	0.335242	0.351379	0.39248	1788	0.317466	0.32442	0.363863
1789	0.286943	0.309932	0.335065	0.351203	0.392327	1789	0.317287	0.324261	0.363733
1790	0.286846	0.309804	0.334916	0.351049	0.392201	1790	0.317127	0.324133	0.363629
1791	0.286782	0.309705	0.334803	0.350933	0.392109	1791	0.316995	0.324041	0.363564
1792	0.286728	0.309627	0.334705	0.350831	0.392031	1792	0.316885	0.32396	0.363508
1793	0.286696	0.309582	0.334632	0.350754	0.39198	1793	0.316803	0.323907	0.363476
1794	0.286674	0.309539	0.334571	0.350691	0.391946	1794	0.316737	0.323863	0.363453
1795	0.286671	0.309513	0.334531	0.350651	0.391932	1795	0.316695	0.323834	0.36345
1796	0.286677	0.30949	0.334502	0.350622	0.391936	1796	0.316662	0.323819	0.363455
1797	0.286694	0.309485	0.334494	0.350608	0.391951	1797	0.316647	0.32382	0.363472
1798	0.286723	0.309502	0.334524	0.350619	0.391986	1798	0.316657	0.323845	0.36351
1799	0.286759	0.309521	0.334546	0.350629	0.392018	1799	0.316667	0.323867	0.36355
1800	0.286809	0.309553	0.33458	0.350646	0.392061	1800	0.316694	0.323901	0.363594
1801	0.286861	0.309589	0.334615	0.350672	0.392107	1801	0.316719	0.323937	0.36365
1802	0.286919	0.309627	0.334642	0.350704	0.392151	1802	0.316739	0.323969	0.363718
1803	0.286979	0.309671	0.33468	0.35074	0.392205	1803	0.316773	0.32401	0.363782
1804	0.287045	0.30973	0.334734	0.35079	0.392274	1804	0.316823	0.324064	0.363856
1805	0.287107	0.30978	0.334781	0.350836	0.392337	1805	0.316867	0.324113	0.363925
1806	0.287174	0.309834	0.334832	0.350888	0.392407	1806	0.316921	0.324168	0.363992
1807	0.287233	0.309876	0.334875	0.350927	0.392463	1807	0.316964	0.324212	0.364049
1808	0.28729	0.309908	0.334917	0.350968	0.392512	1808	0.317	0.324255	0.364101
1809	0.287337	0.309939	0.334945	0.350993	0.392553	1809	0.31703	0.324282	0.364149
1810	0.287382	0.30997	0.334966	0.351004	0.392586	1810	0.317058	0.324298	0.364189
1811	0.287412	0.309984	0.334976	0.351007	0.392607	1811	0.317071	0.324298	0.364223
1812	0.287434	0.309995	0.334975	0.351003	0.39262	1812	0.317077	0.324282	0.364258
1813	0.287438	0.309986	0.334961	0.350983	0.39262	1813	0.317065	0.324248	0.36428
1814	0.287422	0.309957	0.334937	0.350955	0.392609	1814	0.317035	0.324196	0.364297
1815	0.287401	0.309918	0.334897	0.350902	0.392578	1815	0.316997	0.324129	0.364291
1816	0.287365	0.309865	0.33484	0.350824	0.392526	1816	0.316945	0.32404	0.364267
1817	0.287321	0.309801	0.33477	0.350736	0.392471	1817	0.316879	0.32394	0.36424
1818	0.287272	0.309724	0.334688	0.350628	0.392405	1818	0.316806	0.32383	0.364194
1819	0.287198	0.309624	0.334583	0.350501	0.392315	1819	0.316704	0.32369	0.364138
1820	0.287104	0.309508	0.334457	0.35036	0.392217	1820	0.31658	0.323527	0.36408
1821	0.286988	0.309367	0.334308	0.350189	0.392081	1821	0.316429	0.323337	0.363995
1822	0.286845	0.309195	0.334131	0.349985	0.391902	1822	0.316245	0.323108	0.363882
1823	0.286678	0.309004	0.333932	0.349761	0.391708	1823	0.316035	0.322856	0.363758
1824	0.286491	0.308793	0.333705	0.349507	0.391496	1824	0.315803	0.322589	0.363605
1825	0.286289	0.30856	0.333458	0.349224	0.391265	1825	0.315548	0.3223	0.363429
1826	0.286066	0.308302	0.333178	0.34891	0.391014	1826	0.315273	0.321982	0.363227
1827	0.285818	0.308023	0.332869	0.348567	0.390736	1827	0.314967	0.321634	0.363006
1828	0.28555	0.307718	0.332541	0.348192	0.390426	1828	0.314635	0.321259	0.362761
1829	0.285243	0.307381	0.332172	0.347782	0.390068	1829	0.31426	0.320846	0.362481
1830	0.284919	0.307014	0.331771	0.347337	0.38968	1830	0.313857	0.320407	0.362169
1831	0.281677	0.304654	0.328986	0.344404	0.387507	1831	0.310281	0.316866	0.36119
1832	0.281319	0.304231	0.328536	0.343882	0.387074	1832	0.309792	0.316446	0.360787
1833	0.28092	0.303756	0.328028	0.343303	0.386582	1833	0.309248	0.31597	0.360335
1834	0.28048	0.303232	0.327458	0.342664	0.386048	1834	0.30864	0.315449	0.359839
1835	0.280005	0.302655	0.326832	0.34197	0.385472	1835	0.307976	0.314884	0.3593
1836	0.279478	0.302029	0.32615	0.341215	0.384836	1836	0.307251	0.314264	0.35871
1837	0.278924	0.301384	0.325424	0.340422	0.384174	1837	0.306485	0.313613	0.358099
1838	0.278296	0.300645	0.324617	0.339535	0.383424	1838	0.305632	0.312881	0.357398
1839	0.277623	0.299847	0.323756	0.338589	0.382621	1839	0.304722	0.312096	0.356644
1840	0.276884	0.29898	0.322824	0.337562	0.381733	1840	0.303737	0.31124	0.355812
1841	0.276079	0.298034	0.321807	0.33645	0.380768	1841	0.302667	0.31031	0.354905
1842	0.275195	0.297003	0.32069	0.335235	0.379702	1842	0.301498	0.309296	0.353901
1843	0.274229	0.295895	0.31949	0.333921	0.378546	1843	0.300236	0.308199	0.352814
1844	0.273186	0.294689	0.318187	0.332505	0.377299	1844	0.298872	0.307007	0.35164
1845	0.27204	0.293374	0.316764	0.330963	0.375927	1845	0.297393	0.305701	0.350347
1846	0.270827	0.291984	0.315261	0.329334	0.374478	1846	0.295831	0.304321	0.348978
1847	0.269482	0.29045	0.313607	0.327543	0.372869	1847	0.294118	0.302789	0.347463
1848	0.268039	0.288803	0.311834	0.325626	0.371141	1848	0.292289	0.30114	0.345838
1849	0.266486	0.287045	0.309933	0.32358	0.369275	1849	0.290337	0.299374	0.34408
1850	0.26481	0.285158	0.307901	0.321384	0.367268	1850	0.288248	0.297468	0.342197
1851	0.263	0.283114	0.305703	0.319023	0.365107	1851	0.285992	0.29541	0.340165
1852	0.26107	0.280935	0.30335	0.316516	0.362803	1852	0.283595	0.293222	0.337987
1853	0.258985	0.27859	0.300818	0.313819	0.360314	1853	0.281023	0.290854	0.335638
1854	0.256761	0.276088	0.298124	0.310949	0.357644	1854	0.278289	0.288327	0.333124
1855	0.254414	0.273439	0.295279	0.307927	0.354821	1855	0.275408	0.285658	0.330462
1856	0.251899	0.27062	0.292243	0.304701	0.351793	1856	0.272339	0.282803	0.327611
1857	0.249234	0.267641	0.289035	0.30129	0.348574	1857	0.269099	0.279778	0.324587
1858	0.246432	0.264509	0.285664	0.297707	0.345189	1858	0.2657	0.276594	0.321407
1859	0.243464	0.261203	0.2821	0.293931	0.341607	1859	0.262114	0.273226	0.318043
1860	0.240303	0.257676	0.278298	0.289912	0.33778	1860	0.258302	0.269629	0.31445
1861	0.236983	0.253984	0.274317	0.285706	0.333759	1861	0.254322	0.265848	0.31068
1862	0.233476	0.250093	0.270128	0.281293	0.329508	1862	0.250137	0.261863	0.306699
1863	0.229794	0.24601	0.265724	0.276664	0.325027	1863	0.245752	0.257671	0.302509
1864	0.225977	0.241781	0.261151	0.271865	0.320359	1864	0.241212	0.253315	0.298153
1865	0.221986	0.237359	0.25637	0.266858	0.315467	1865	0.23648	0.248763	0.29358
1866	0.217819	0.232733	0.251367	0.261636	0.310344	1866	0.231541	0.243997	0.288801
1867	0.21351	0.227967	0.246208	0.256248	0.305031	1867	0.226457	0.239088	0.283833
1868	0.209044	0.223031	0.240863	0.250669	0.29951	1868	0.221198	0.234004	0.278668
1869	0.204389	0.217905	0.235308	0.244877	0.293758	1869	0.215748	0.228727	0.273268
1870	0.19963	0.212669	0.229622	0.238962	0.287845	1870	0.210184	0.223334	0.26772
1871	0.19473	0.207273	0.223759	0.232869	0.28172	1871	0.204462	0.217779	0.261969
1872	0.189721	0.201764	0.21777	0.226655	0.275445	1872	0.198629	0.212115	0.256069
1873	0.184666	0.196204	0.211725	0.220401	0.26909	1873	0.192752	0.206405	0.250095
1874	0.179516	0.190532	0.205569	0.214029	0.262582	1874	0.186774	0.200597	0.243966
1875	0.174342	0.184847	0.199395	0.207642	0.256022	1875	0.180792	0.194777	0.237779
1876	0.169157	0.17916	0.193202	0.201254	0.249406	1876	0.174817	0.188948	0.231541
1877	0.163942	0.17345	0.186973	0.194844	0.242721	1877	0.168828	0.183095	0.225235
1878	0.158685	0.167691	0.180691	0.188383	0.235937	1878	0.162808	0.177192	0.218832
1879	0.153467	0.161983	0.174462	0.18199	0.229175	1879	0.156861	0.171337	0.212449
1880	0.148262	0.156296	0.168241	0.175623	0.22239	1880	0.150946	0.165495	0.206047
1881	0.143085	0.150637	0.162058	0.1693	0.215599	1881	0.145091	0.15968	0.199637
1882	0.13803	0.145138	0.15603	0.163145	0.208927	1882	0.139404	0.154015	0.193343
1883	0.133028	0.139706	0.150062	0.157068	0.202276	1883	0.133798	0.148407	0.18708
1884	0.128138	0.134404	0.144239	0.15114	0.195735	1884	0.128339	0.142932	0.180923
1885	0.123382	0.129246	0.138585	0.145395	0.189337	1885	0.123061	0.137616	0.17489
1886	0.118707	0.124177	0.133019	0.13976	0.183004	1886	0.117892	0.132398	0.16891
1887	0.11422	0.119324	0.127688	0.134354	0.176883	1887	0.112956	0.127389	0.163137
1888	0.109883	0.114629	0.122528	0.129135	0.170908	1888	0.108199	0.122558	0.157493
1889	0.105704	0.11012	0.117571	0.12412	0.165108	1889	0.103647	0.117904	0.152022
1890	0.101703	0.105826	0.112846	0.119334	0.159522	1890	0.099322	0.11346	0.146756
1891	0.0979315	0.101797	0.108401	0.114848	0.154215	1891	0.0952572	0.109289	0.141769
1892	0.0943509	0.0979571	0.104187	0.110596	0.149144	1892	0.0914163	0.105336	0.136988
1893	0.0909833	0.094357	0.100219	0.1066	0.144323	1893	0.0878209	0.101622	0.132447
1894	0.0878273	0.0910135	0.0965156	0.102881	0.139781	1894	0.0844793	0.0981585	0.128173
1895	0.084845	0.0878443	0.0930268	0.0993624	0.135455	1895	0.0813398	0.0948881	0.124092
1896	0.0820777	0.0849121	0.0898065	0.0961111	0.131414	1896	0.0784465	0.0918619	0.120285
1897	0.0794953	0.0821912	0.0868048	0.0930789	0.127616	1897	0.0757559	0.089042	0.116714
1898	0.0771213	0.0796785	0.0840421	0.0903029	0.124076	1898	0.0732886	0.0864537	0.11339
1899	0.0749049	0.0773569	0.0814975	0.0877409	0.120787	1899	0.0710141	0.0840693	0.110289
1900	0.0729014	0.0752489	0.079193	0.0854066	0.117775	1900	0.0689627	0.0819078	0.107444
1901	0.0710541	0.0733166	0.0770707	0.0832639	0.114967	1901	0.0670798	0.0799193	0.104805
1902	0.0693768	0.0715704	0.0751482	0.0813304	0.112397	1902	0.0653799	0.0781183	0.102396
1903	0.0678522	0.0699926	0.0734184	0.0795793	0.110057	1903	0.0638404	0.076504	0.100195
1904	0.0664442	0.0685257	0.0718345	0.0779772	0.107887	1904	0.0624319	0.0750078	0.0981615
1905	0.0651796	0.0672282	0.0704018	0.0765397	0.105914	1905	0.0611662	0.0736784	0.0963132
1906	0.0640112	0.0660462	0.0691246	0.075234	0.104126	1906	0.0600253	0.0724654	0.0946346
1907	0.0629807	0.0649725	0.0679604	0.0740525	0.102487	1907	0.0589956	0.0713767	0.0930994
1908	0.0620212	0.0639945	0.0669123	0.0729824	0.10099	1908	0.0580557	0.0703879	0.0916965
1909	0.0611739	0.0631447	0.065992	0.0720462	0.0996574	1909	0.0572387	0.0695214	0.0904485
1910	0.060407	0.0623633	0.0651564	0.0711861	0.0984446	1910	0.0564933	0.068734	0.0893071
1911	0.059729	0.0616703	0.0644024	0.070425	0.0973573	1911	0.0558314	0.0680228	0.0882962
1912	0.0591036	0.0610531	0.0637274	0.0697425	0.0963631	1912	0.0552299	0.0673923	0.0873716
1913	0.0585366	0.060479	0.0631245	0.0691336	0.0954611	1913	0.0546931	0.0668097	0.086538
1914	0.0580205	0.0599818	0.0625855	0.0685757	0.0946579	1914	0.0542077	0.0662992	0.085786
1915	0.0575719	0.0595349	0.0620949	0.0680744	0.0939285	1915	0.0537709	0.0658344	0.0851175
1916	0.057166	0.0591322	0.0616537	0.0676305	0.0932716	1916	0.0533758	0.0654212	0.0845155
1917	0.0567929	0.0587613	0.0612809	0.0672427	0.0927021	1917	0.0530261	0.0650624	0.0839795
1918	0.0564693	0.058443	0.0609547	0.066891	0.0921879	1918	0.0527157	0.0647458	0.083506
1919	0.0561814	0.0581623	0.0606481	0.0665871	0.0917348	1919	0.0524379	0.0644648	0.0830855
1920	0.0559286	0.0579124	0.0603884	0.0663331	0.0913366	1920	0.0522082	0.0642132	0.0827181
1921	0.0557031	0.0577032	0.060168	0.0661105	0.0910115	1921	0.0520017	0.0640111	0.082405
1922	0.0555144	0.057529	0.0599769	0.0659092	0.0907162	1922	0.051816	0.0638313	0.08214
1923	0.0553461	0.0573994	0.0598208	0.0657491	0.0904762	1923	0.0516703	0.0636848	0.08192
1924	0.0552199	0.0572772	0.0596954	0.0656254	0.0902839	1924	0.0515405	0.0635689	0.0817517
1925	0.0551044	0.0571731	0.0596031	0.0655413	0.0901413	1925	0.0514413	0.0634795	0.0816171
1926	0.055035	0.0571076	0.0595313	0.0654782	0.0900318	1926	0.0513692	0.0634232	0.0815179
1927	0.0549877	0.0570718	0.0595097	0.0654353	0.0899723	1927	0.0513234	0.0633904	0.0814723
1928	0.0549591	0.0570658	0.0594975	0.065423	0.0899565	1928	0.0512976	0.0633839	0.0814597
1929	0.0549606	0.0570705	0.0595051	0.0654445	0.0899629	1929	0.0512979	0.0634011	0.0814671
1930	0.0549759	0.0571015	0.059544	0.0654886	0.0900106	1930	0.0513204	0.0634388	0.0815131
1931	0.05501	0.0571501	0.0595975	0.0655566	0.0900934	1931	0.0513503	0.0634959	0.0815984
1932	0.0550651	0.0572264	0.0596916	0.0656314	0.0902065	1932	0.0514069	0.06358	0.0817058
1933	0.0551395	0.0573196	0.0597951	0.0657485	0.090357	1933	0.0514832	0.0636841	0.0818486
1934	0.0552435	0.0574395	0.0599103	0.0658918	0.0905357	1934	0.0515767	0.0638109	0.0820248
1935	0.0553567	0.0575645	0.0600635	0.0660309	0.0907508	1935	0.0516818	0.063957	0.082221
1936	0.0554856	0.0577219	0.0602399	0.0661943	0.0909894	1936	0.0518137	0.0641122	0.0824527
1937	0.0556354	0.0578898	0.0604391	0.0663956	0.0912628	1937	0.0519631	0.064301	0.0827095
1938	0.0558	0.0580627	0.060631	0.0666011	0.0915497	1938	0.0521191	0.0644883	0.0829793
1939	0.0559933	0.0582703	0.0608581	0.0668238	0.0918684	1939	0.0522997	0.0647012	0.0832874
1940	0.0561851	0.0584905	0.061106	0.0670772	0.0922111	1940	0.0524956	0.0649323	0.0836139
1941	0.0563905	0.0587173	0.0613534	0.0673362	0.0925807	1941	0.0526972	0.0651713	0.0839583
1942	0.0566007	0.0589656	0.0616287	0.0676222	0.0929683	1942	0.0529238	0.0654288	0.0843188
1943	0.056841	0.0592269	0.0619138	0.0679118	0.0933866	1943	0.0531531	0.0657082	0.0847068
1944	0.0570951	0.0595024	0.0622064	0.0682133	0.0938291	1944	0.0534049	0.065997	0.0851058
1945	0.0573627	0.0597938	0.0625239	0.0685442	0.094291	1945	0.0536697	0.0663095	0.0855301
1946	0.0576459	0.0601059	0.0628671	0.0688865	0.0947671	1946	0.0539504	0.0666271	0.0859858
1947	0.0579261	0.0604109	0.0632049	0.0692414	0.0952526	1947	0.0542338	0.0669466	0.0864411
1948	0.0582213	0.0607249	0.0635643	0.0696136	0.095769	1948	0.05453	0.0672929	0.0869129
1949	0.0585361	0.0610636	0.0639279	0.0699906	0.0962938	1949	0.0548331	0.0676496	0.0874045
1950	0.0588507	0.0614141	0.0643302	0.0703919	0.0968267	1950	0.0551504	0.0680236	0.0879141
1951	0.0591892	0.061785	0.0647262	0.0707967	0.0973914	1951	0.0554926	0.0684007	0.0884397
1952	0.0595208	0.0621554	0.0651311	0.0712137	0.0979598	1952	0.0558334	0.0687825	0.0889725
1953	0.0598794	0.0625255	0.0655515	0.0716509	0.0985532	1953	0.0561853	0.0691859	0.0895251
1954	0.0602418	0.0629218	0.0659893	0.0720936	0.0991487	1954	0.0565484	0.0696013	0.0900873
1955	0.0606001	0.0633177	0.0664099	0.0725357	0.0997605	1955	0.056916	0.0700056	0.0906528
1956	0.0609717	0.0637258	0.0668763	0.0730016	0.100391	1956	0.0572972	0.0704343	0.0912484
1957	0.0613642	0.0641482	0.0673363	0.0734731	0.101049	1957	0.0576947	0.0708714	0.0918563
1958	0.0617633	0.064582	0.0678165	0.0739712	0.101706	1958	0.0580949	0.0713277	0.0924809
1959	0.0621816	0.0650228	0.0682977	0.0744808	0.10239	1959	0.0585117	0.0718013	0.0931104
1960	0.0625988	0.0654706	0.0688109	0.0749915	0.103084	1960	0.0589315	0.0722766	0.0937651
1961	0.0630204	0.0659307	0.0693206	0.0755052	0.103771	1961	0.0593581	0.0727526	0.0944181
1962	0.0634461	0.0663934	0.0698361	0.0760409	0.104484	1962	0.059794	0.0732459	0.0950805
1963	0.0638827	0.0668821	0.0703655	0.0765841	0.10521	1963	0.0602473	0.0737521	0.0957555
1964	0.0643279	0.0673693	0.0709025	0.077132	0.10593	1964	0.0606989	0.074265	0.0964334
1965	0.0647835	0.0678704	0.0714578	0.0776895	0.106672	1965	0.0611655	0.0747931	0.0971252
1966	0.0652559	0.0683817	0.0720407	0.0782734	0.10744	1966	0.0616437	0.0753461	0.0978454
1967	0.0657428	0.068891	0.0726119	0.0788592	0.108212	1967	0.0621298	0.0758904	0.09857
1968	0.0662249	0.0694259	0.0732065	0.0794597	0.108999	1968	0.0626284	0.0764596	0.0993019
1969	0.0667248	0.0699602	0.0738063	0.080061	0.109796	1969	0.0631324	0.0770296	0.100047
1970	0.0672147	0.0704976	0.0743987	0.0806734	0.110592	1970	0.0636419	0.0775899	0.100794
1971	0.0677221	0.0710364	0.0750047	0.081304	0.111401	1971	0.064162	0.0781673	0.101552
1972	0.0682411	0.0716043	0.0756335	0.0819298	0.11222	1972	0.0646943	0.0787547	0.102328
1973	0.0687654	0.0721627	0.0762636	0.0825644	0.113053	1973	0.0652224	0.0793499	0.103113
1974	0.0692936	0.0727305	0.0768996	0.0832209	0.113903	1974	0.0657711	0.0799475	0.10391
1975	0.0698184	0.0733173	0.0775495	0.0838815	0.114742	1975	0.066322	0.0805583	0.104705
1976	0.0703502	0.0739181	0.0782101	0.084539	0.115606	1976	0.0668818	0.0811839	0.105508
1977	0.0709048	0.0745199	0.0788894	0.0852217	0.116487	1977	0.0674611	0.0818206	0.106332
1978	0.0714595	0.0751303	0.0795615	0.0859023	0.117367	1978	0.0680374	0.0824509	0.107164
1979	0.0720206	0.0757349	0.0802472	0.0865819	0.118262	1979	0.0686217	0.0830891	0.107997
1980	0.0725884	0.0763515	0.0809293	0.0872783	0.119158	1980	0.0692134	0.0837412	0.108829
1981	0.0731692	0.0769747	0.0816158	0.0879902	0.120052	1981	0.0698115	0.0843832	0.109687
1982	0.0737448	0.0775992	0.0823225	0.0887009	0.120963	1982	0.0704164	0.0850429	0.110539
1983	0.0743403	0.0782423	0.0830502	0.089434	0.121893	1983	0.0710336	0.085723	0.111419
1984	0.0749415	0.0788966	0.0837852	0.0901729	0.122825	1984	0.0716543	0.0864146	0.112304
1985	0.0755329	0.0795518	0.0845127	0.0909105	0.123771	1985	0.0722826	0.0871052	0.11318
1986	0.0761428	0.0802044	0.0852588	0.0916564	0.124719	1986	0.0729186	0.0877972	0.114073
1987	0.0767498	0.0808661	0.0860041	0.0924145	0.125672	1987	0.0735528	0.0884953	0.114976
1988	0.0773593	0.0815344	0.086736	0.0931746	0.126619	1988	0.0741985	0.0891821	0.115873
1989	0.0779781	0.0822136	0.0874991	0.0939405	0.127583	1989	0.0748517	0.0898955	0.116781
1990	0.0786073	0.0828875	0.0882597	0.0947041	0.128551	1990	0.0755089	0.0906083	0.117688
1991	0.0792405	0.0835875	0.0890295	0.0954793	0.12952	1991	0.0761743	0.0913298	0.11861
1992	0.0798785	0.0842904	0.0898143	0.0962705	0.130514	1992	0.0768586	0.0920621	0.11954
1993	0.0805161	0.0849872	0.0905949	0.0970587	0.131494	1993	0.0775362	0.0927957	0.120459
1994	0.0811588	0.0857041	0.0913803	0.0978669	0.132486	1994	0.0782215	0.0935347	0.121401
1995	0.0818146	0.0863991	0.092162	0.0986574	0.133478	1995	0.0789065	0.0942646	0.122336
1996	0.0824502	0.0871057	0.092939	0.0994575	0.134458	1996	0.0795878	0.0950018	0.123257
1997	0.083106	0.0878207	0.093738	0.100275	0.135447	1997	0.0802851	0.0957533	0.124193
1998	0.0837661	0.0885238	0.0945288	0.101076	0.136434	1998	0.0809852	0.0964882	0.125124
1999	0.0844093	0.0892381	0.0953198	0.10187	0.13742	1999	0.0816778	0.0972232	0.126053
2000	0.0850637	0.0899679	0.0961205	0.102691	0.138417	2000	0.082387	0.0979763	0.126993
2001	0.085712	0.0906914	0.0969188	0.103505	0.139413	2001	0.0830916	0.0987283	0.127924
2002	0.0863678	0.0914055	0.0977299	0.104334	0.140406	2002	0.0838041	0.0994773	0.128865
2003	0.0870339	0.0921462	0.0985601	0.105172	0.141411	2003	0.084522	0.100253	0.12982
2004	0.0876939	0.0928696	0.0993702	0.105988	0.142401	2004	0.0852351	0.101004	0.130755
2005	0.0883649	0.0935935	0.100184	0.106802	0.143392	2005	0.0859517	0.101765	0.131685
2006	0.0890236	0.0943246	0.100995	0.107628	0.14438	2006	0.0866756	0.102519	0.132617
2007	0.0896811	0.0950454	0.101793	0.108463	0.145363	2007	0.087392	0.103274	0.133541
2008	0.0903442	0.0957767	0.10261	0.109286	0.146346	2008	0.0881158	0.104037	0.134465
2009	0.0909941	0.0965095	0.10343	0.110115	0.147332	2009	0.0888486	0.104787	0.135393
2010	0.0916533	0.0972456	0.104249	0.110952	0.148313	2010	0.0895752	0.105552	0.13632
2011	0.0923197	0.0979879	0.105066	0.111796	0.149292	2011	0.0903088	0.106318	0.13725
2012	0.0929827	0.0987117	0.105895	0.112638	0.150265	2012	0.0910429	0.107083	0.138169
2013	0.0936395	0.0994275	0.1067	0.113463	0.151225	2013	0.0917607	0.107842	0.13907
2014	0.0942968	0.10017	0.107514	0.114302	0.152195	2014	0.0924929	0.108612	0.139982
2015	0.0949419	0.100886	0.108329	0.11512	0.153153	2015	0.093223	0.109359	0.140876
2016	0.0955875	0.101606	0.109138	0.115946	0.154095	2016	0.0939451	0.110114	0.141766
2017	0.0962274	0.102313	0.109952	0.116767	0.15504	2017	0.0946749	0.11085	0.142655
2018	0.0968776	0.103043	0.110762	0.117614	0.155986	2018	0.0954097	0.111607	0.143553
2019	0.0975213	0.103756	0.111573	0.118438	0.156918	2019	0.0961369	0.112355	0.144432
2020	0.0981626	0.10447	0.112381	0.119266	0.157848	2020	0.0968617	0.113109	0.145307
2021	0.0987897	0.105186	0.113179	0.120097	0.158767	2021	0.0975899	0.113853	0.146168
2022	0.0994139	0.105886	0.113973	0.120898	0.159677	2022	0.0983036	0.114584	0.147021
2023	0.100033	0.106589	0.114761	0.121708	0.16058	2023	0.0990199	0.115318	0.147864
2024	0.100648	0.107292	0.115537	0.122528	0.161474	2024	0.0997382	0.116045	0.148704
2025	0.101255	0.10798	0.116319	0.123332	0.162362	2025	0.100453	0.116775	0.149521
2026	0.101865	0.108672	0.117106	0.124145	0.163252	2026	0.10117	0.117507	0.150347
2027	0.102466	0.109355	0.117877	0.12495	0.164118	2027	0.101882	0.118226	0.151152
2028	0.103076	0.110032	0.11865	0.125749	0.16498	2028	0.102599	0.118944	0.151949
2029	0.10367	0.110708	0.119425	0.126543	0.16584	2029	0.10331	0.119651	0.152751
2030	0.10425	0.11138	0.120181	0.127323	0.166681	2030	0.10401	0.120354	0.153526
2031	0.104831	0.112039	0.120924	0.128102	0.167507	2031	0.104704	0.121053	0.154285
2032	0.105407	0.1127	0.121668	0.128884	0.168328	2032	0.105397	0.121751	0.155044
2033	0.105968	0.113349	0.1224	0.129657	0.169137	2033	0.106078	0.122435	0.155795
2034	0.106523	0.113996	0.123132	0.130422	0.169936	2034	0.106762	0.12311	0.156534
2035	0.107085	0.114645	0.123867	0.131193	0.170728	2035	0.107453	0.123783	0.157275
2036	0.107629	0.115284	0.124593	0.131958	0.171511	2036	0.108134	0.124453	0.157997
2037	0.108179	0.115923	0.125315	0.132711	0.172284	2037	0.10881	0.125124	0.158713
2038	0.108721	0.116551	0.126028	0.133465	0.173046	2038	0.109484	0.125786	0.159416
2039	0.109249	0.117162	0.126733	0.134209	0.173795	2039	0.110154	0.126427	0.160108
2040	0.109777	0.117776	0.127431	0.134953	0.174544	2040	0.11082	0.127077	0.160792
2041	0.110299	0.118375	0.128122	0.135681	0.175283	2041	0.111476	0.12771	0.16147
2042	0.110813	0.118976	0.128812	0.136412	0.17601	2042	0.112129	0.128349	0.162136
2043	0.111325	0.119572	0.129502	0.137145	0.176741	2043	0.112794	0.128982	0.162794
2044	0.111833	0.120169	0.130183	0.137872	0.177457	2044	0.113449	0.129619	0.163441
2045	0.112339	0.120763	0.130865	0.138597	0.178169	2045	0.114104	0.130247	0.164088
2046	0.112832	0.121348	0.131544	0.139333	0.178873	2046	0.114766	0.130867	0.164725
2047	0.113333	0.121947	0.132218	0.140061	0.179571	2047	0.11542	0.131497	0.165361
2048	0.113835	0.122536	0.132885	0.140778	0.180257	2048	0.116061	0.13212	0.165993
2049	0.114334	0.123132	0.133561	0.141505	0.180949	2049	0.116714	0.132754	0.166621
2050	0.114825	0.123708	0.134233	0.142218	0.181634	2050	0.117371	0.133366	0.167234
2051	0.115322	0.124301	0.134912	0.142946	0.182323	2051	0.11803	0.133994	0.167858
2052	0.115826	0.124897	0.1356	0.143674	0.183012	2052	0.118692	0.13463	0.168483
2053	0.116323	0.12549	0.136281	0.144407	0.183704	2053	0.119357	0.13526	0.169107
2054	0.116817	0.126082	0.13696	0.145135	0.1844	2054	0.120029	0.135877	0.169729
2055	0.11733	0.126677	0.137642	0.14587	0.185093	2055	0.120699	0.136511	0.170357
2056	0.117828	0.127272	0.138317	0.146596	0.185786	2056	0.121366	0.137131	0.170982
2057	0.118336	0.127868	0.139005	0.147334	0.186486	2057	0.122042	0.137762	0.171614
2058	0.118838	0.128478	0.139704	0.148071	0.187177	2058	0.122724	0.138401	0.172236
2059	0.119349	0.12909	0.1404	0.14881	0.187865	2059	0.123403	0.139044	0.172862
2060	0.11986	0.129694	0.141102	0.149557	0.188561	2060	0.124089	0.139682	0.173495
2061	0.120354	0.130307	0.141812	0.150312	0.189259	2061	0.124783	0.14032	0.174124
2062	0.120873	0.130917	0.14252	0.151064	0.18996	2062	0.125478	0.140963	0.17476
2063	0.121418	0.131544	0.143231	0.151825	0.190674	2063	0.126176	0.141629	0.17541
2064	0.121929	0.13216	0.143939	0.152576	0.191375	2064	0.126874	0.142271	0.176043
2065	0.122457	0.132773	0.144647	0.153317	0.192064	2065	0.127574	0.142913	0.176669
2066	0.122986	0.13339	0.145359	0.154073	0.192767	2066	0.128277	0.143559	0.177309
2067	0.123501	0.134018	0.146066	0.15483	0.193469	2067	0.128978	0.144203	0.17795
2068	0.124033	0.134643	0.146783	0.155592	0.194176	2068	0.129686	0.144859	0.17859
2069	0.124567	0.13528	0.147505	0.156364	0.194895	2069	0.130401	0.145524	0.179242
2070	0.125102	0.135918	0.148231	0.157134	0.195614	2070	0.131118	0.146187	0.179895
2071	0.12564	0.136556	0.148967	0.1579	0.196331	2071	0.131838	0.146849	0.18055
2072	0.126177	0.137194	0.149701	0.158676	0.197055	2072	0.132563	0.147515	0.181204
2073	0.126722	0.137835	0.15043	0.159452	0.197781	2073	0.133286	0.148185	0.18186
2074	0.127274	0.13849	0.151175	0.160235	0.198517	2074	0.134016	0.148867	0.182532
2075	0.127824	0.139133	0.151912	0.161015	0.199254	2075	0.134742	0.149542	0.183199
2076	0.128366	0.13977	0.152643	0.161797	0.199994	2076	0.135467	0.150211	0.183863
2077	0.128908	0.140414	0.153383	0.16258	0.200735	2077	0.136196	0.150885	0.184531
2078	0.129455	0.141058	0.154128	0.163364	0.201481	2078	0.136926	0.151562	0.185204
2079	0.130006	0.141705	0.15487	0.164149	0.202225	2079	0.137659	0.152239	0.185875
2080	0.130583	0.142357	0.155617	0.164938	0.20297	2080	0.138399	0.152935	0.186545
2081	0.131136	0.143007	0.156357	0.165726	0.20371	2081	0.139131	0.153614	0.187217
2082	0.131695	0.143656	0.157092	0.166515	0.204448	2082	0.139859	0.154296	0.187889
2083	0.13226	0.144304	0.157831	0.167298	0.205189	2083	0.140589	0.154974	0.188565
2084	0.132806	0.144965	0.158567	0.168074	0.205929	2084	0.141315	0.155651	0.189239
2085	0.133367	0.145614	0.159303	0.168856	0.206671	2085	0.142043	0.156329	0.189914
2086	0.133916	0.146261	0.160044	0.16964	0.207416	2086	0.142779	0.156994	0.190594
2087	0.134473	0.146909	0.16078	0.17042	0.208161	2087	0.143509	0.157667	0.191269
2088	0.135043	0.147552	0.161515	0.1712	0.208906	2088	0.144237	0.158348	0.191945
2089	0.135603	0.148197	0.162244	0.171985	0.209652	2089	0.144963	0.159027	0.192618
2090	0.136172	0.148845	0.16296	0.172758	0.210382	2090	0.145688	0.159699	0.193283
2091	0.136716	0.14949	0.163682	0.173523	0.211112	2091	0.146403	0.160364	0.193947
2092	0.137272	0.150131	0.164402	0.174292	0.211846	2092	0.14712	0.161034	0.194612
2093	0.137806	0.150769	0.165115	0.175058	0.212575	2093	0.14783	0.161696	0.195268
2094	0.138353	0.151408	0.165835	0.175828	0.213305	2094	0.148551	0.16236	0.195926
2095	0.13892	0.152049	0.16656	0.176601	0.214041	2095	0.149278	0.16304	0.196585
2096	0.139472	0.15269	0.167281	0.177371	0.214774	2096	0.15	0.163707	0.197246
2097	0.140038	0.153338	0.168007	0.178148	0.215504	2097	0.150731	0.164376	0.197913
2098	0.140584	0.153973	0.168717	0.178912	0.216227	2098	0.151447	0.165033	0.198569
2099	0.14112	0.154599	0.169415	0.179669	0.21695	2099	0.15215	0.165681	0.199221
2100	0.141669	0.15523	0.170121	0.180427	0.217675	2100	0.152858	0.166343	0.199872
2101	0.142199	0.155854	0.170815	0.181175	0.218389	2101	0.153558	0.166993	0.200508
2102	0.14275	0.156482	0.17152	0.18193	0.219112	2102	0.154266	0.167655	0.201156
2103	0.14331	0.157115	0.172247	0.182696	0.219849	2103	0.154986	0.168327	0.201816
2104	0.143867	0.157747	0.172955	0.183453	0.22058	2104	0.155698	0.168994	0.202469
2105	0.144416	0.158379	0.173652	0.184212	0.221314	2105	0.156413	0.169654	0.203117
2106	0.144972	0.159009	0.174355	0.184965	0.222043	2106	0.157121	0.170315	0.20377
2107	0.145522	0.159636	0.175052	0.185709	0.222764	2107	0.157821	0.170967	0.204422
2108	0.146077	0.160265	0.17575	0.186456	0.223497	2108	0.158522	0.171626	0.20508
2109	0.146619	0.160887	0.176441	0.187196	0.224224	2109	0.159221	0.172271	0.205728
2110	0.147164	0.1615	0.177133	0.187926	0.224946	2110	0.159917	0.17291	0.206374
2111	0.147713	0.162124	0.177825	0.188667	0.225676	2111	0.160616	0.17356	0.207027
2112	0.148268	0.16275	0.178511	0.189412	0.226412	2112	0.161319	0.174219	0.207674
2113	0.148818	0.163371	0.179197	0.190151	0.227143	2113	0.162015	0.174868	0.208325
2114	0.149374	0.163998	0.17989	0.190902	0.22788	2114	0.162712	0.175522	0.208992
2115	0.149925	0.164616	0.180575	0.191636	0.228607	2115	0.163401	0.176171	0.209644
2116	0.150469	0.165226	0.181254	0.192356	0.229329	2116	0.16408	0.176812	0.210288
2117	0.151015	0.165835	0.181928	0.193078	0.230048	2117	0.164759	0.177451	0.210932
2118	0.151571	0.166442	0.182597	0.193795	0.230754	2118	0.165435	0.17809	0.211572
2119	0.152112	0.167046	0.183265	0.194508	0.231468	2119	0.166105	0.178724	0.21221
2120	0.152639	0.16765	0.183928	0.195217	0.232187	2120	0.166771	0.179352	0.212849
2121	0.153177	0.168245	0.184583	0.19592	0.232895	2121	0.167434	0.179979	0.213479
2122	0.153701	0.168836	0.185239	0.196625	0.233608	2122	0.168101	0.180601	0.214104
2123	0.154224	0.169421	0.185885	0.197316	0.234307	2123	0.16875	0.181216	0.214725
2124	0.154752	0.169999	0.186517	0.197997	0.234996	2124	0.16939	0.181826	0.215341
2125	0.155267	0.170568	0.187143	0.198671	0.235675	2125	0.170021	0.182425	0.215948
2126	0.155774	0.171129	0.187766	0.199336	0.236344	2126	0.170644	0.183017	0.216548
2127	0.156272	0.171687	0.188376	0.199983	0.237004	2127	0.171245	0.183606	0.217141
2128	0.156767	0.17224	0.188976	0.200625	0.23766	2128	0.171846	0.184183	0.217731
2129	0.157252	0.172788	0.189567	0.20126	0.238311	2129	0.172443	0.184749	0.218314
2130	0.157737	0.173316	0.190144	0.201885	0.238945	2130	0.173025	0.185304	0.218887
2131	0.158226	0.173836	0.190712	0.2025	0.239573	2131	0.173596	0.185852	0.21946
2132	0.158689	0.174346	0.191264	0.203099	0.240185	2132	0.174155	0.186385	0.22001
2133	0.159145	0.174839	0.191804	0.203692	0.240783	2133	0.174702	0.186913	0.220542
2134	0.159589	0.175324	0.192329	0.204261	0.241362	2134	0.175236	0.187417	0.221066
2135	0.160015	0.175804	0.19283	0.204807	0.241922	2135	0.175754	0.187899	0.221573
2136	0.16044	0.17627	0.193333	0.205348	0.242476	2136	0.176264	0.188383	0.222073
2137	0.160859	0.176715	0.19383	0.205874	0.24301	2137	0.176762	0.188849	0.222561
2138	0.161279	0.177158	0.194309	0.206391	0.243539	2138	0.17725	0.189315	0.223041
2139	0.16168	0.177598	0.194775	0.206903	0.244064	2139	0.177724	0.189778	0.22351
2140	0.162078	0.178024	0.195235	0.207396	0.244578	2140	0.178192	0.190223	0.223971
2141	0.16247	0.178434	0.195676	0.207868	0.245078	2141	0.178651	0.190647	0.224419
2142	0.162854	0.178842	0.196111	0.208337	0.245572	2142	0.179097	0.191069	0.224863
2143	0.163224	0.179239	0.196537	0.208794	0.246062	2143	0.179531	0.191482	0.225301
2144	0.163594	0.179632	0.196962	0.209242	0.246537	2144	0.179959	0.19189	0.225731
2145	0.16397	0.180019	0.197383	0.209687	0.247004	2145	0.180383	0.192298	0.226157
2146	0.164322	0.1804	0.197791	0.210115	0.24745	2146	0.180785	0.192692	0.22657
2147	0.164663	0.180775	0.198197	0.210538	0.247893	2147	0.181182	0.193076	0.226982
2148	0.165005	0.181141	0.198595	0.210948	0.24833	2148	0.181579	0.19345	0.227383
2149	0.165337	0.181488	0.198964	0.211342	0.248747	2149	0.181955	0.193809	0.227763
2150	0.165653	0.181822	0.199306	0.211723	0.249154	2150	0.182315	0.194149	0.22813
2151	0.165966	0.182145	0.199651	0.212095	0.24955	2151	0.182668	0.194488	0.228488
2152	0.166279	0.182449	0.199981	0.212452	0.249928	2152	0.183009	0.194819	0.228825
2153	0.166576	0.182751	0.200303	0.212797	0.250299	2153	0.183344	0.195134	0.229158
2154	0.16686	0.183051	0.200627	0.213132	0.25067	2154	0.183674	0.195441	0.229489
2155	0.167132	0.183331	0.200924	0.213455	0.251012	2155	0.183982	0.195732	0.229798
2156	0.167389	0.183598	0.201196	0.21376	0.251329	2156	0.184276	0.196001	0.230086
2157	0.167644	0.183856	0.201467	0.214057	0.251645	2157	0.184561	0.19627	0.23037
2158	0.167891	0.184098	0.201726	0.214348	0.25195	2158	0.184828	0.196533	0.230647
2159	0.168127	0.184335	0.201977	0.214624	0.252234	2159	0.185091	0.196784	0.230903
2160	0.168355	0.184566	0.202223	0.214884	0.2525	2160	0.18535	0.197026	0.23114
2161	0.168574	0.184787	0.202455	0.215135	0.252764	2161	0.185594	0.197259	0.231376
2162	0.168775	0.184995	0.202671	0.215364	0.253011	2162	0.185817	0.197479	0.231594
2163	0.168977	0.185202	0.202884	0.215598	0.253251	2163	0.186043	0.197693	0.231811
2164	0.169173	0.1854	0.203077	0.215829	0.253484	2164	0.186258	0.197897	0.232023
2165	0.16937	0.185598	0.20328	0.21605	0.253716	2165	0.186475	0.198099	0.232236
2166	0.169567	0.185796	0.20348	0.216266	0.25393	2166	0.186694	0.198291	0.232438
2167	0.169757	0.18599	0.203684	0.216481	0.25415	2167	0.186909	0.198483	0.232645
2168	0.16994	0.186183	0.203896	0.216688	0.254375	2168	0.187116	0.198671	0.232862
2169	0.170127	0.186368	0.204107	0.216887	0.254603	2169	0.187328	0.198855	0.233072
2170	0.170312	0.186556	0.204307	0.217091	0.254826	2170	0.187533	0.199045	0.233277
2171	0.170491	0.18674	0.2045	0.217299	0.255045	2171	0.187731	0.199235	0.233478
2172	0.170679	0.186931	0.2047	0.2175	0.255263	2172	0.18794	0.199428	0.233676
2173	0.170875	0.187125	0.204895	0.217693	0.25548	2173	0.188153	0.199626	0.233862
2174	0.171064	0.187318	0.205097	0.217897	0.255695	2174	0.18836	0.199821	0.234061
2175	0.171251	0.187514	0.205308	0.218106	0.255905	2175	0.188573	0.200014	0.234264
2176	0.171439	0.187707	0.205515	0.218308	0.25612	2176	0.18878	0.20021	0.234464
2177	0.171626	0.187902	0.205718	0.218514	0.256338	2177	0.188976	0.200415	0.234668
2178	0.171814	0.18809	0.205926	0.218715	0.256551	2178	0.189182	0.200605	0.23487
2179	0.172006	0.188269	0.206138	0.218904	0.256761	2179	0.189392	0.200786	0.235069
2180	0.172195	0.18846	0.206349	0.219105	0.256978	2180	0.189603	0.200979	0.23527
2181	0.172382	0.188653	0.206565	0.219318	0.257199	2181	0.189822	0.201173	0.235474
2182	0.172569	0.188844	0.206775	0.219519	0.257418	2182	0.190031	0.201364	0.23568
2183	0.172753	0.189049	0.206979	0.219722	0.257651	2183	0.190237	0.201565	0.23589
2184	0.172939	0.189241	0.207187	0.219917	0.257864	2184	0.190441	0.201757	0.236092
2185	0.173131	0.189421	0.207395	0.220105	0.25806	2185	0.190639	0.201935	0.236293
2186	0.173315	0.189605	0.2076	0.220291	0.258265	2186	0.190836	0.202118	0.236491
2187	0.173496	0.189792	0.207814	0.220474	0.258472	2187	0.191033	0.202306	0.23669
2188	0.173676	0.18997	0.208012	0.220654	0.258669	2188	0.191228	0.202487	0.236874
2189	0.173857	0.19015	0.208196	0.220834	0.258874	2189	0.191426	0.202672	0.237048
2190	0.174027	0.190317	0.208379	0.221006	0.259065	2190	0.191612	0.202841	0.237224
2191	0.17419	0.190473	0.208556	0.221182	0.259243	2191	0.191795	0.202996	0.237396
2192	0.174352	0.190623	0.208726	0.221341	0.259414	2192	0.191966	0.203151	0.237557
2193	0.174512	0.190769	0.208896	0.221491	0.259579	2193	0.192124	0.203306	0.237718
2194	0.174654	0.190904	0.209051	0.221621	0.259734	2194	0.19227	0.203437	0.237871
2195	0.174786	0.191031	0.209204	0.221755	0.259882	2195	0.192414	0.203569	0.238013
2196	0.174911	0.191152	0.209353	0.22188	0.260022	2196	0.192552	0.203701	0.238137
2197	0.175039	0.191266	0.209485	0.221998	0.26015	2197	0.192682	0.203817	0.238263
2198	0.175157	0.19137	0.209607	0.222116	0.260269	2198	0.192806	0.203913	0.238392
2199	0.175267	0.191471	0.209725	0.222218	0.260383	2199	0.192923	0.204016	0.2385
2200	0.175385	0.191572	0.209831	0.222306	0.260489	2200	0.193031	0.204123	0.238595
2201	0.175481	0.191652	0.209926	0.222388	0.260582	2201	0.19313	0.204203	0.238685
2202	0.175557	0.191728	0.210018	0.222469	0.260674	2202	0.193225	0.204275	0.238768
2203	0.175626	0.191779	0.210092	0.222527	0.260743	2203	0.193302	0.204328	0.23883
2204	0.175688	0.191801	0.210143	0.222564	0.260787	2204	0.193365	0.20435	0.238875
2205	0.17574	0.191831	0.210192	0.2226	0.260829	2205	0.193419	0.204379	0.238917
2206	0.175776	0.191859	0.210239	0.222626	0.260863	2206	0.193462	0.204407	0.238949
2207	0.175807	0.191864	0.210265	0.222636	0.260878	2207	0.19349	0.20442	0.23896
2208	0.175842	0.191859	0.210278	0.222642	0.260882	2208	0.193505	0.204432	0.238966
2209	0.175848	0.191845	0.210277	0.222631	0.260866	2209	0.19351	0.20442	0.23895
2210	0.175828	0.191808	0.210257	0.222596	0.260822	2210	0.193501	0.204388	0.238898
2211	0.175807	0.191762	0.210229	0.22256	0.260774	2211	0.193482	0.204349	0.238848
2212	0.175766	0.191709	0.210192	0.222524	0.260717	2212	0.193454	0.204296	0.238795
2213	0.175721	0.191646	0.210139	0.22247	0.260642	2213	0.193417	0.204232	0.238721
2214	0.175671	0.191564	0.210064	0.222398	0.26055	2214	0.193367	0.204157	0.238625
2215	0.175613	0.191479	0.209991	0.222327	0.260452	2215	0.193312	0.204074	0.238531
2216	0.17555	0.191402	0.209913	0.222249	0.260342	2216	0.193254	0.203979	0.238441
2217	0.17547	0.191298	0.209818	0.222156	0.260216	2217	0.193181	0.203874	0.238319
2218	0.175394	0.191174	0.209722	0.222066	0.260096	2218	0.193108	0.203772	0.238191
2219	0.175287	0.191039	0.209607	0.221954	0.259937	2219	0.193011	0.203646	0.238038
2220	0.175155	0.190893	0.209483	0.221827	0.25975	2220	0.1929	0.203505	0.23786
2221	0.175003	0.19072	0.20932	0.221676	0.259533	2221	0.192761	0.203346	0.237644
2222	0.174843	0.19053	0.209149	0.221503	0.259302	2222	0.192615	0.203167	0.237415
2223	0.174671	0.190326	0.208971	0.221312	0.259051	2223	0.192451	0.202974	0.237174
2224	0.174463	0.190099	0.208745	0.221099	0.258758	2224	0.192265	0.202742	0.236891
2225	0.174241	0.18985	0.208485	0.220864	0.258441	2225	0.192065	0.202484	0.23658
2226	0.173991	0.189572	0.208208	0.220599	0.25809	2226	0.19184	0.202203	0.236232
2227	0.173712	0.18928	0.2079	0.220316	0.257699	2227	0.191597	0.201894	0.235854
2228	0.173392	0.188937	0.207564	0.219998	0.25727	2228	0.191314	0.201549	0.235433
2229	0.173048	0.188553	0.207216	0.21965	0.256824	2229	0.191007	0.201186	0.234982
2230	0.172667	0.188142	0.206813	0.219264	0.256307	2230	0.19067	0.200775	0.234472
2231	0.172229	0.187692	0.20636	0.218836	0.255713	2231	0.19029	0.200307	0.233901
2232	0.17179	0.187216	0.205887	0.218394	0.255123	2232	0.189896	0.199832	0.233318
2233	0.171344	0.186706	0.205374	0.217915	0.254501	2233	0.189481	0.199331	0.232691
2234	0.170851	0.186175	0.204842	0.217419	0.25384	2234	0.189038	0.198802	0.232037
2235	0.170315	0.185607	0.204284	0.216904	0.253151	2235	0.188558	0.198244	0.231356
2236	0.169776	0.18503	0.203705	0.216369	0.252438	2236	0.188067	0.19767	0.230653
2237	0.169204	0.184432	0.203084	0.215801	0.25167	2237	0.187551	0.197065	0.2299
2238	0.168627	0.183821	0.20247	0.215221	0.250903	2238	0.187024	0.196448	0.229153
2239	0.168027	0.183168	0.201825	0.214601	0.250101	2239	0.186464	0.195786	0.228383
2240	0.167444	0.182549	0.201205	0.21401	0.24933	2240	0.185927	0.195168	0.227627
2241	0.166846	0.181931	0.200589	0.213415	0.248551	2241	0.18539	0.194552	0.226856
2242	0.166262	0.181324	0.199978	0.212823	0.247783	2242	0.184851	0.193946	0.226105
2243	0.16569	0.180729	0.199373	0.212249	0.247028	2243	0.184315	0.19337	0.225357
2244	0.16513	0.180156	0.19878	0.211672	0.246294	2244	0.183789	0.192794	0.224636
2245	0.16457	0.179591	0.198184	0.211075	0.245565	2245	0.183257	0.192201	0.223933
2246	0.164026	0.179043	0.197615	0.210504	0.244852	2246	0.182738	0.19164	0.223247
2247	0.163501	0.178516	0.197072	0.20996	0.244159	2247	0.182236	0.191108	0.22258
2248	0.162985	0.17801	0.196533	0.209413	0.243494	2248	0.181741	0.190584	0.221936
2249	0.162482	0.177526	0.196016	0.208885	0.242864	2249	0.181259	0.190082	0.221323
2250	0.161987	0.177044	0.195498	0.208348	0.242225	2250	0.18077	0.189583	0.220709
2251	0.161514	0.176584	0.194989	0.207814	0.241612	2251	0.180291	0.189104	0.220113
2252	0.161038	0.176132	0.194478	0.207268	0.240999	2252	0.179804	0.188617	0.219528
2253	0.160552	0.175659	0.193958	0.20673	0.24037	2253	0.179297	0.188123	0.218942
2254	0.160077	0.17519	0.19344	0.206189	0.239738	2254	0.178794	0.18763	0.218355
2255	0.1596	0.174739	0.192939	0.205639	0.239127	2255	0.178303	0.187137	0.217787
2256	0.15912	0.174284	0.192423	0.205098	0.238521	2256	0.177808	0.18663	0.21723
2257	0.158633	0.173814	0.19189	0.204541	0.237904	2257	0.177294	0.186119	0.216657
2258	0.15816	0.173347	0.191356	0.203975	0.237287	2258	0.176777	0.185618	0.21608
2259	0.157682	0.172862	0.190812	0.203403	0.236659	2259	0.176245	0.185104	0.215502
2260	0.157207	0.172354	0.190243	0.202829	0.236023	2260	0.175688	0.184585	0.214921
2261	0.156711	0.171849	0.189679	0.202238	0.23538	2261	0.175137	0.184049	0.214327
2262	0.156218	0.171342	0.18912	0.201631	0.234728	2262	0.174588	0.183508	0.213727
2263	0.155712	0.170823	0.188545	0.201027	0.234071	2263	0.174025	0.182957	0.213125
2264	0.155169	0.170289	0.187948	0.200409	0.233403	2264	0.173444	0.182381	0.212506
2265	0.154658	0.169758	0.187364	0.199796	0.232738	2265	0.172877	0.181815	0.211896
2266	0.154155	0.169217	0.186781	0.199177	0.232057	2266	0.172307	0.18124	0.211285
2267	0.153664	0.16869	0.186201	0.198573	0.231408	2267	0.171743	0.180688	0.210691
2268	0.153176	0.168165	0.185623	0.197973	0.230776	2268	0.171189	0.180135	0.210104
2269	0.152692	0.167647	0.185049	0.197371	0.230143	2269	0.170632	0.179588	0.209521
2270	0.152203	0.167136	0.184466	0.196775	0.229518	2270	0.170066	0.179049	0.208943
2271	0.151739	0.166633	0.183916	0.196188	0.228918	2271	0.169519	0.178526	0.208391
2272	0.151281	0.166139	0.183391	0.195592	0.22832	2272	0.168982	0.178006	0.207845
2273	0.150838	0.165646	0.182858	0.195016	0.227745	2273	0.16845	0.177491	0.207321
2274	0.150424	0.165153	0.182332	0.194454	0.227204	2274	0.167925	0.176991	0.206824
2275	0.150021	0.164681	0.181829	0.193908	0.226671	2275	0.167414	0.176509	0.206342
2276	0.149631	0.164213	0.181331	0.19338	0.226142	2276	0.166914	0.17603	0.205874
2277	0.149254	0.163767	0.180841	0.192848	0.225645	2277	0.166419	0.175571	0.205423
2278	0.148893	0.163347	0.180386	0.19233	0.225187	2278	0.16594	0.175143	0.205002
2279	0.148538	0.162932	0.179918	0.191813	0.224721	2279	0.165464	0.174709	0.204581
2280	0.148191	0.162542	0.17943	0.191286	0.224271	2280	0.164995	0.174269	0.204168
2281	0.147849	0.162138	0.17897	0.190777	0.22382	2281	0.164523	0.173845	0.203763
2282	0.147536	0.161733	0.178538	0.190295	0.223372	2282	0.164054	0.173449	0.203382
2283	0.147203	0.161334	0.178091	0.189795	0.222924	2283	0.163593	0.173033	0.202983
2284	0.146868	0.160947	0.177673	0.189303	0.222502	2284	0.163157	0.172624	0.202595
2285	0.146526	0.160534	0.177218	0.188794	0.222045	2285	0.162683	0.172202	0.202185
2286	0.146197	0.160118	0.176726	0.188263	0.221564	2286	0.162191	0.171775	0.201755
2287	0.145842	0.15969	0.176244	0.187733	0.221082	2287	0.161705	0.17133	0.20132
2288	0.145482	0.159233	0.17575	0.187205	0.22059	2288	0.1612	0.170876	0.200879
2289	0.145108	0.158778	0.175248	0.186655	0.22008	2289	0.160685	0.170417	0.200419
2290	0.144713	0.158338	0.174765	0.186096	0.219579	2290	0.160187	0.169949	0.199959
2291	0.144306	0.157863	0.17425	0.185529	0.219039	2291	0.159665	0.169464	0.199462
2292	0.143893	0.157367	0.173716	0.184956	0.218475	2292	0.159116	0.168985	0.198942
2293	0.143455	0.156837	0.173149	0.18435	0.217862	2293	0.15855	0.168458	0.198384
2294	0.143001	0.156317	0.172588	0.18374	0.217234	2294	0.157994	0.167924	0.197811
2295	0.142539	0.155775	0.172015	0.183111	0.216597	2295	0.157424	0.167377	0.197221
2296	0.142046	0.155209	0.171425	0.182459	0.215924	2296	0.156829	0.166804	0.196604
2297	0.141542	0.154646	0.170831	0.18181	0.215238	2297	0.156236	0.166227	0.195977
2298	0.141034	0.154086	0.170215	0.181149	0.21454	2298	0.155647	0.165643	0.195325
2299	0.140504	0.153489	0.169577	0.180493	0.213826	2299	0.155031	0.165044	0.194658
2300	0.139958	0.15288	0.168927	0.179842	0.213088	2300	0.154406	0.16443	0.193981
2301	0.139408	0.152268	0.168273	0.179159	0.212331	2301	0.153779	0.163792	0.193292
2302	0.13885	0.15166	0.167614	0.178461	0.211564	2302	0.153136	0.163155	0.192599
2303	0.138267	0.151018	0.166942	0.177743	0.210761	2303	0.152462	0.162481	0.191896
2304	0.137695	0.150384	0.166263	0.177044	0.209979	2304	0.151811	0.161828	0.19118
2305	0.137122	0.149762	0.165581	0.176331	0.209204	2305	0.151171	0.161175	0.190454
2306	0.136544	0.149119	0.164891	0.175621	0.208415	2306	0.150509	0.160517	0.189729
2307	0.135966	0.148445	0.164182	0.174924	0.207609	2307	0.149834	0.159864	0.188978
2308	0.135389	0.1478	0.163492	0.174223	0.206828	2308	0.149171	0.159207	0.188261
2309	0.134813	0.147173	0.1628	0.173496	0.206049	2309	0.148493	0.158549	0.187556
2310	0.134247	0.14655	0.162132	0.17281	0.205285	2310	0.147841	0.157911	0.186863
2311	0.133692	0.145917	0.16148	0.172151	0.204527	2311	0.147205	0.157277	0.186178
2312	0.133149	0.145329	0.160835	0.171497	0.203813	2312	0.146584	0.156663	0.185526
2313	0.132609	0.144768	0.160189	0.170851	0.203114	2313	0.145972	0.156056	0.18489
2314	0.132109	0.144213	0.159598	0.170229	0.202452	2314	0.145385	0.155487	0.184288
2315	0.131629	0.143691	0.159042	0.16962	0.201841	2315	0.144827	0.154949	0.183719
2316	0.131166	0.143177	0.158493	0.16904	0.201237	2316	0.144275	0.154422	0.183171
2317	0.130735	0.142679	0.157998	0.168501	0.200661	2317	0.143749	0.15394	0.182656
2318	0.130301	0.142191	0.157477	0.167944	0.200088	2318	0.143216	0.153444	0.182141
2319	0.129861	0.141732	0.156942	0.167399	0.199534	2319	0.142688	0.152948	0.181644
2320	0.129433	0.141264	0.156429	0.166854	0.198991	2320	0.142168	0.15246	0.181155
2321	0.129011	0.140816	0.155941	0.166299	0.198463	2321	0.141651	0.151985	0.180683
2322	0.128607	0.140359	0.155433	0.165759	0.197931	2322	0.141142	0.151511	0.180202
2323	0.12821	0.139909	0.154929	0.165246	0.197421	2323	0.140656	0.151051	0.179722
2324	0.127803	0.13946	0.154413	0.164707	0.196893	2324	0.140146	0.150579	0.179241
2325	0.127406	0.139023	0.153871	0.164162	0.196355	2325	0.139631	0.15011	0.178749
2326	0.127001	0.138557	0.153352	0.163609	0.195816	2326	0.139108	0.149632	0.178262
2327	0.126599	0.138059	0.152849	0.163037	0.195278	2327	0.138569	0.149143	0.177781
2328	0.126185	0.137591	0.152332	0.162478	0.194729	2328	0.138033	0.148663	0.177292
2329	0.125738	0.137114	0.151825	0.161924	0.194172	2329	0.137499	0.148175	0.17679
2330	0.125315	0.13664	0.1513	0.16136	0.19361	2330	0.136955	0.14768	0.1763
2331	0.12489	0.136197	0.150752	0.160795	0.193025	2331	0.136396	0.14719	0.17581
2332	0.124482	0.135722	0.150208	0.160224	0.192462	2332	0.135846	0.146695	0.175318
2333	0.124091	0.13521	0.149656	0.159646	0.19191	2333	0.135296	0.14618	0.174831
2334	0.123686	0.134717	0.149106	0.159063	0.191348	2334	0.134745	0.145676	0.174331
2335	0.123261	0.134235	0.148551	0.158471	0.190794	2335	0.134198	0.145178	0.173811
2336	0.122838	0.133754	0.148006	0.157882	0.190233	2336	0.133654	0.144667	0.173306
2337	0.122426	0.133288	0.147483	0.157276	0.189648	2337	0.133119	0.144156	0.172797
2338	0.122002	0.132803	0.146925	0.15669	0.189091	2338	0.132568	0.143646	0.172292
2339	0.121577	0.132304	0.146338	0.15613	0.188578	2339	0.132016	0.143133	0.171807
2340	0.121146	0.131822	0.145772	0.155548	0.188012	2340	0.131461	0.142618	0.171301
2341	0.120729	0.131334	0.145186	0.154969	0.187428	2341	0.130893	0.142112	0.170784
2342	0.120297	0.130845	0.144621	0.154376	0.186839	2342	0.130324	0.141593	0.17027
2343	0.119869	0.130373	0.144101	0.153766	0.186205	2343	0.12976	0.141075	0.169754
2344	0.119428	0.129874	0.143546	0.153154	0.185587	2344	0.129186	0.140547	0.16922
2345	0.118982	0.129349	0.142981	0.152533	0.184972	2345	0.128594	0.140008	0.168688
2346	0.118546	0.128841	0.142401	0.151913	0.184371	2346	0.128016	0.139474	0.168153
2347	0.118121	0.128305	0.141771	0.151269	0.183779	2347	0.127439	0.138923	0.167585
[truncated: 153 more rows]
